# Supplementary material for: Synthesis and properties of Sr2La2NiW2O12, a new S = 1 triangular lattice magnet
Source: Acta Crystallogr B Struct Sci Cryst Eng Mater. 2024 Aug 30;80(Pt 5):467–73. doi: 10.1107/S2052520624007091 (PMC11457098; doi:10.1107/S2052520624007091)
Supplement: Supplementary file 2 [file b-80-00467-sup2.cif]

data_SR2LA2NIW2O12_SYNCH4_publ

_pd_block_id
  2024-03-29T20:27|SR2LA2NIW2O12_SYNCH4|ryan|Overall

_audit_creation_method  "from EXP file using GSAS2CIF"
_audit_creation_date                   2024-03-29T20:27
_audit_author_name                     ryan
_audit_update_record
; 2024-03-29T20:27  Initial CIF as created by GSAS2CIF
;

#=============================================================================
# this information describes the project, paper etc. for the CIF             #
# Acta Cryst. Section C papers and editorial correspondence is generated     #
# from the information in this section                                       #
#                                                                            #
#   (from)   CIF submission form for Rietveld refinements (Acta Cryst. C)    #
#                                                 Version 14 December 1998   #
#=============================================================================
# 1. SUBMISSION DETAILS

_publ_contact_author_name            ?   # Name of author for correspondence
_publ_contact_author_address             # Address of author for correspondence
; ?
;
_publ_contact_author_email           ?
_publ_contact_author_fax             ?
_publ_contact_author_phone           ?

_publ_contact_letter
; ?
;

_publ_requested_journal              ?
_publ_requested_coeditor_name        ?
_publ_requested_category             ?   # Acta C: one of CI/CM/CO/FI/FM/FO

#==============================================================================

# 2. PROCESSING SUMMARY (IUCr Office Use Only)

_journal_data_validation_number      ?

_journal_date_recd_electronic        ?
_journal_date_to_coeditor            ?
_journal_date_from_coeditor          ?
_journal_date_accepted               ?
_journal_date_printers_first         ?
_journal_date_printers_final         ?
_journal_date_proofs_out             ?
_journal_date_proofs_in              ?
_journal_coeditor_name               ?
_journal_coeditor_code               ?
_journal_coeditor_notes
; ?
;
_journal_techeditor_code             ?
_journal_techeditor_notes
; ?
;
_journal_coden_ASTM                  ?
_journal_name_full                   ?
_journal_year                        ?
_journal_volume                      ?
_journal_issue                       ?
_journal_page_first                  ?
_journal_page_last                   ?
_journal_paper_category              ?
_journal_suppl_publ_number           ?
_journal_suppl_publ_pages            ?

#==============================================================================

# 3. TITLE AND AUTHOR LIST

_publ_section_title
; ?
;
_publ_section_title_footnote
; ?
;

# The loop structure below should contain the names and addresses of all
# authors, in the required order of publication. Repeat as necessary.

loop_
	_publ_author_name
        _publ_author_footnote
	_publ_author_address
 ?                                   #<--'Last name, first name'
; ?
;
; ?
;

#==============================================================================

# 4. TEXT

_publ_section_synopsis
;  ?
;
_publ_section_abstract
; ?
;
_publ_section_comment
; ?
;
_publ_section_exptl_prep      # Details of the preparation of the sample(s)
                              # should be given here.
; ?
;
_publ_section_exptl_refinement
; ?
;
_publ_section_references
; ?
;
_publ_section_figure_captions
; ?
;
_publ_section_acknowledgements
; ?
;

#=============================================================================
# 5. OVERALL REFINEMENT & COMPUTING DETAILS

_refine_special_details
; ?
;
_pd_proc_ls_special_details
; ?
;

# The following items are used to identify the programs used.
_computing_molecular_graphics     ?
_computing_publication_material   ?

_refine_ls_weighting_scheme       ?
_refine_ls_weighting_details      ?
_refine_ls_hydrogen_treatment     ?
_refine_ls_extinction_method      ?
_refine_ls_extinction_coef        ?
_refine_ls_number_constraints     ?

_refine_ls_restrained_S_all       ?
_refine_ls_restrained_S_obs       ?

#==============================================================================
# 6. SAMPLE PREPARATION DATA

# (In the unusual case where multiple samples are used in a single
#  Rietveld study, this information should be moved into the phase
#  blocks)

# The following three fields describe the preparation of the material.
# The cooling rate is in K/min.  The pressure at which the sample was
# prepared is in kPa.  The temperature of preparation is in K.

_pd_prep_cool_rate                ?
_pd_prep_pressure                 ?
_pd_prep_temperature              ?

_pd_char_colour                   ?       # use ICDD colour descriptions
data_SR2LA2NIW2O12_SYNCH4_overall

_refine_ls_shift/su_max                0.08
_refine_ls_shift/su_mean               0.00
_computing_structure_refinement        GSAS
_refine_ls_number_parameters           57
_refine_ls_goodness_of_fit_all         12.13
_refine_ls_number_restraints           0
_refine_ls_matrix_type                 full

# pointers to the phase blocks
loop_   _pd_phase_block_id
      2024-03-29T20:27|SR2LA2NIW2O12_SYNCH4_phase1|ryan||
      2024-03-29T20:27|SR2LA2NIW2O12_SYNCH4_phase2|ryan||
      2024-03-29T20:27|SR2LA2NIW2O12_SYNCH4_phase3|ryan||
      2024-03-29T20:27|SR2LA2NIW2O12_SYNCH4_phase4|ryan||
      2024-03-29T20:27|SR2LA2NIW2O12_SYNCH4_phase5|ryan||
# pointers to the diffraction patterns
loop_   _pd_block_diffractogram_id
      2024-03-29T20:27|SR2LA2NIW2O12_SYNCH4_H_05|ryan|P02p1

# Information for phase 1
data_SR2LA2NIW2O12_SYNCH4_phase_1

_pd_block_id
  2024-03-29T20:27|SR2LA2NIW2O12_SYNCH4_phase1|ryan||

# Histograms for phase 1
loop_   _pd_block_diffractogram_id
  2024-03-29T20:27|SR2LA2NIW2O12_SYNCH4_H_05|ryan|P02p1

#==============================================================================
# 7. CHEMICAL, STRUCTURAL AND CRYSTAL DATA

_pd_char_particle_morphology      ?

_chemical_name_systematic
; ?
;
_chemical_name_common             ?
_chemical_formula_moiety          ?
_chemical_formula_structural      ?
_chemical_formula_analytical      ?
_chemical_melting_point           ?
_chemical_compound_source         ?       # for minerals and
                                          # natural products
_symmetry_space_group_name_Hall   ?

_exptl_crystal_F_000               ?
_exptl_crystal_density_diffrn      ?
_exptl_crystal_density_meas        ?
_exptl_crystal_density_method      ?

_cell_measurement_temperature     ?

_cell_special_details
; ?
;

_geom_special_details             ?

# The following item identifies the program(s) used (if appropriate).
_computing_structure_solution     ?

#==============================================================================

# 8. Phase information from GSAS

_pd_phase_name                         La2ZnRhO6
_cell_length_a                         5.59270(8)
_cell_length_b                         5.59271
_cell_length_c                         26.5639(6)
_cell_angle_alpha                      90.0
_cell_angle_beta                       90.0
_cell_angle_gamma                      120.0
_cell_volume                           719.558(27)
_symmetry_cell_setting                 trigonal
_symmetry_space_group_name_H-M         "R -3"
loop_ _symmetry_equiv_pos_site_id _symmetry_equiv_pos_as_xyz
       1 +x,+y,+z 
       2 -y,x-y,+z 
       3 y-x,-x,+z 
      -1 -x,-y,-z 
      -2 +y,y-x,-z 
      -3 x-y,+x,-z 
     101 +x+1/3,+y+2/3,+z+2/3 
     102 -y+1/3,x-y+2/3,+z+2/3 
     103 y-x+1/3,-x+2/3,+z+2/3 
    -101 -x+2/3,-y+1/3,-z+1/3 
    -102 +y+2/3,y-x+1/3,-z+1/3 
    -103 x-y+2/3,+x+1/3,-z+1/3 
     201 +x+2/3,+y+1/3,+z+1/3 
     202 -y+2/3,x-y+1/3,+z+1/3 
     203 y-x+2/3,-x+1/3,+z+1/3 
    -201 -x+1/3,-y+2/3,-z+2/3 
    -202 +y+1/3,y-x+2/3,-z+2/3 
    -203 x-y+1/3,+x+2/3,-z+2/3 

# ATOMIC COORDINATES AND DISPLACEMENT PARAMETERS


loop_
      _atom_site_type_symbol
      _atom_site_label
      _atom_site_fract_x
      _atom_site_fract_y
      _atom_site_fract_z
      _atom_site_occupancy
      _atom_site_thermal_displace_type
      _atom_site_U_iso_or_equiv
      _atom_site_symmetry_multiplicity
Sr
SR1     0.0          0.0          0.13430(16)  1.0        Uani   0.00534       6
La
LA2     0.0          0.0          0.29173(13)  1.0        Uani   0.01114       6
Ni
NI3     0.0          0.0          0.0          1.0        Uani   0.00656       3
W+
W4      0.0          0.0          0.42188(10)  1.0        Uani   0.00775       6
O-
O5      0.460(9)     0.467(9)     0.1238(4)    1.0        Uani   0.04418      18
O-
O6      0.4218(33)   0.4615(32)   0.2910(5)    1.0        Uani   0.07198      18

loop_ _atom_site_aniso_label
      _atom_site_aniso_U_11
      _atom_site_aniso_U_12
      _atom_site_aniso_U_13
      _atom_site_aniso_U_22
      _atom_site_aniso_U_23
      _atom_site_aniso_U_33
SR1     0.0023(11)  0.0011(6)   0.0         0.0023(11)  0.0         0.0115(33)
LA2     0.0047(16)  0.0024(8)   0.0         0.0047(16)  0.0         0.0240(23)
NI3     0.013(5)    0.0067(24)  0.0         0.013(5)    0.0        -0.007(5)  
W4      0.0043(9)   0.0022(5)   0.0         0.0043(9)   0.0         0.0146(14)
O5      0.078(28)   0.061(20)  -0.054(16)   0.073(24)  -0.032(16)   0.013(12) 
O6      0.062(19)  -0.070(9)   -0.011(8)    0.036(15)   0.011(8)   -0.008(12) 

loop_ _atom_type_symbol
      _atom_type_number_in_cell
                   La  6.0        
                   Sr  6.0        
                   O- 36.0        
                   Ni  3.0        
                   W+  6.0        
 
# If you change Z, be sure to change all 3 of the following
_chemical_formula_sum                  "La2 Ni O12 Sr2 W2"
_chemical_formula_weight               1071.44
_cell_formula_units_Z                  3

# MOLECULAR GEOMETRY

loop_
      _geom_bond_atom_site_label_1
      _geom_bond_atom_site_label_2
      _geom_bond_distance
      _geom_bond_site_symmetry_1
      _geom_bond_site_symmetry_2
      _geom_bond_publ_flag
  SR1       SR1               3.658(4)  .   -201_334  N
  SR1       SR1               3.658(4)  .   -201_344  N
  SR1       SR1               3.658(4)  .   -201_444  N
  SR1       LA2               4.182(7)  .      1_555  N
  SR1       LA2             4.0607(21)  .   -201_334  N
  SR1       LA2             4.0607(21)  .   -201_344  N
  SR1       LA2             4.0607(21)  .   -201_444  N
  SR1       NI3               3.568(4)  .      1_555  N
  SR1       W4              3.4501(22)  .    101_444  N
  SR1       W4              3.4501(22)  .    101_544  N
  SR1       W4              3.4501(22)  .    101_554  N
  SR1       O5                 3.01(5)  .      1_445  N
  SR1       O5                 2.61(5)  .      1_555  N
  SR1       O5                 2.61(5)  .      2_555  N
  SR1       O5                 3.01(5)  .      2_655  N
  SR1       O5                 2.61(5)  .      3_555  N
  SR1       O5                 3.01(5)  .      3_565  N
  SR1       O5               2.602(12)  .   -201_444  N
  SR1       O5               2.602(12)  .   -202_344  N
  SR1       O5               2.602(12)  .   -203_334  N
  SR1       O6               3.056(14)  .   -201_444  N
  SR1       O6               3.056(14)  .   -202_344  N
  SR1       O6               3.056(14)  .   -203_334  N
  LA2       SR1               4.182(7)  .      1_555  N
  LA2       SR1             4.0607(21)  .   -201_334  N
  LA2       SR1             4.0607(21)  .   -201_344  N
  LA2       SR1             4.0607(21)  .   -201_444  N
  LA2       LA2               3.913(4)  .   -101_334  N
  LA2       LA2               3.913(4)  .   -101_434  N
  LA2       LA2               3.913(4)  .   -101_444  N
  LA2       NI3             3.4128(11)  .    201_445  N
  LA2       NI3             3.4128(11)  .    201_455  N
  LA2       NI3             3.4128(11)  .    201_555  N
  LA2       W4              3.4573(23)  .      1_555  N
  LA2       W4              3.4614(20)  .   -101_334  N
  LA2       W4              3.4614(20)  .   -101_434  N
  LA2       W4              3.4614(20)  .   -101_444  N
  LA2       O5               2.745(14)  .   -201_444  N
  LA2       O5               2.745(14)  .   -202_344  N
  LA2       O5               2.745(14)  .   -203_334  N
  LA2       O6               3.128(16)  .      1_445  N
  LA2       O6               2.478(16)  .      1_555  N
  LA2       O6               2.478(16)  .      2_555  N
  LA2       O6               3.128(16)  .      2_655  N
  LA2       O6               2.478(16)  .      3_555  N
  LA2       O6               3.128(16)  .      3_565  N
  LA2       O6               2.665(14)  .   -101_444  N
  LA2       O6               2.665(14)  .   -102_334  N
  LA2       O6               2.665(14)  .   -103_434  N
  NI3       SR1               3.568(4)  .      1_555  N
  NI3       SR1               3.568(4)  .     -1_555  N
  NI3       LA2             3.4128(11)  .    101_444  N
  NI3       LA2             3.4128(11)  .    101_544  N
  NI3       LA2             3.4128(11)  .    101_554  N
  NI3       LA2             3.4128(11)  .   -201_334  N
  NI3       LA2             3.4128(11)  .   -201_344  N
  NI3       LA2             3.4128(11)  .   -201_444  N
  NI3       O6               2.153(14)  .    101_444  N
  NI3       O6               2.153(14)  .    102_544  N
  NI3       O6               2.153(14)  .    103_554  N
  NI3       O6               2.153(14)  .   -201_444  N
  NI3       O6               2.153(14)  .   -202_344  N
  NI3       O6               2.153(14)  .   -203_334  N
  W4        SR1             3.4501(22)  .    201_445  N
  W4        SR1             3.4501(22)  .    201_455  N
  W4        SR1             3.4501(22)  .    201_555  N
  W4        LA2             3.4573(23)  .      1_555  N
  W4        LA2             3.4614(20)  .   -101_334  N
  W4        LA2             3.4614(20)  .   -101_434  N
  W4        LA2             3.4614(20)  .   -101_444  N
  W4        O5               1.845(13)  .    201_445  N
  W4        O5               1.845(13)  .    202_555  N
  W4        O5               1.845(13)  .    203_455  N
  W4        O6               1.906(13)  .   -101_444  N
  W4        O6               1.906(13)  .   -102_334  N
  W4        O6               1.906(13)  .   -103_434  N
  O5        SR1                2.61(5)  .      1_555  N
  O5        SR1                3.01(5)  .      1_665  N
  O5        SR1              2.602(12)  .   -201_444  N
  O5        LA2              2.745(14)  .   -201_444  N
  O5        W4               1.845(13)  .    101_554  N
  O6        SR1              3.056(14)  .   -201_444  N
  O6        LA2              2.478(16)  .      1_555  N
  O6        LA2              3.128(16)  .      1_665  N
  O6        LA2              2.665(14)  .   -101_444  N
  O6        NI3              2.153(14)  .    201_555  N
  O6        W4               1.906(13)  .   -101_444  N

loop_
      _geom_angle_atom_site_label_1
      _geom_angle_atom_site_label_2
      _geom_angle_atom_site_label_3
      _geom_angle
      _geom_angle_site_symmetry_1
      _geom_angle_site_symmetry_2
      _geom_angle_site_symmetry_3
      _geom_angle_publ_flag
  SR1       SR1       SR1              99.71(15)   -201_334  .   -201_344  N
  SR1       SR1       SR1              99.71(15)   -201_334  .   -201_444  N
  SR1       SR1       W4              75.674(19)   -201_334  .    101_444  N
  SR1       SR1       W4              75.674(19)   -201_334  .    101_544  N
  SR1       SR1       W4              172.59(21)   -201_334  .    101_554  N
  SR1       SR1       O5               44.61(22)   -201_334  .      1_445  N
  SR1       SR1       O5              144.76(30)   -201_334  .      1_555  N
  SR1       SR1       O5               92.17(31)   -201_334  .      2_555  N
  SR1       SR1       O5               91.87(27)   -201_334  .      2_655  N
  SR1       SR1       O5               45.33(26)   -201_334  .      3_555  N
  SR1       SR1       O5              144.11(27)   -201_334  .      3_565  N
  SR1       SR1       O5                54.4(11)   -201_334  .   -201_444  N
  SR1       SR1       O5                101.5(4)   -201_334  .   -202_344  N
  SR1       SR1       O5                45.5(11)   -201_334  .   -203_334  N
  SR1       SR1       SR1              99.71(15)   -201_344  .   -201_444  N
  SR1       SR1       W4              75.674(19)   -201_344  .    101_444  N
  SR1       SR1       W4              172.59(21)   -201_344  .    101_544  N
  SR1       SR1       W4              75.674(19)   -201_344  .    101_554  N
  SR1       SR1       O5               91.87(27)   -201_344  .      1_445  N
  SR1       SR1       O5               92.17(31)   -201_344  .      1_555  N
  SR1       SR1       O5               45.33(26)   -201_344  .      2_555  N
  SR1       SR1       O5              144.11(27)   -201_344  .      2_655  N
  SR1       SR1       O5              144.76(30)   -201_344  .      3_555  N
  SR1       SR1       O5               44.61(22)   -201_344  .      3_565  N
  SR1       SR1       O5                101.5(4)   -201_344  .   -201_444  N
  SR1       SR1       O5                45.5(11)   -201_344  .   -202_344  N
  SR1       SR1       O5                54.4(11)   -201_344  .   -203_334  N
  SR1       SR1       W4              172.59(21)   -201_444  .    101_444  N
  SR1       SR1       W4              75.674(19)   -201_444  .    101_544  N
  SR1       SR1       W4              75.674(19)   -201_444  .    101_554  N
  SR1       SR1       O5              144.11(27)   -201_444  .      1_445  N
  SR1       SR1       O5               45.33(26)   -201_444  .      1_555  N
  SR1       SR1       O5              144.76(30)   -201_444  .      2_555  N
  SR1       SR1       O5               44.61(22)   -201_444  .      2_655  N
  SR1       SR1       O5               92.17(31)   -201_444  .      3_555  N
  SR1       SR1       O5               91.87(27)   -201_444  .      3_565  N
  SR1       SR1       O5                45.5(11)   -201_444  .   -201_444  N
  SR1       SR1       O5                54.4(11)   -201_444  .   -202_344  N
  SR1       SR1       O5                101.5(4)   -201_444  .   -203_334  N
  W4        SR1       W4              108.29(10)    101_444  .    101_544  N
  W4        SR1       W4              108.29(10)    101_444  .    101_554  N
  W4        SR1       O5               32.28(24)    101_444  .      1_445  N
  W4        SR1       O5              139.57(30)    101_444  .      1_555  N
  W4        SR1       O5               31.76(28)    101_444  .      2_555  N
  W4        SR1       O5              140.21(27)    101_444  .      2_655  N
  W4        SR1       O5               88.60(31)    101_444  .      3_555  N
  W4        SR1       O5               88.79(27)    101_444  .      3_565  N
  W4        SR1       O5               129.2(11)    101_444  .   -201_444  N
  W4        SR1       O5               120.3(11)    101_444  .   -202_344  N
  W4        SR1       O5               71.12(30)    101_444  .   -203_334  N
  W4        SR1       W4              108.29(10)    101_544  .    101_554  N
  W4        SR1       O5               88.79(27)    101_544  .      1_445  N
  W4        SR1       O5               88.60(31)    101_544  .      1_555  N
  W4        SR1       O5              139.57(30)    101_544  .      2_555  N
  W4        SR1       O5               32.28(24)    101_544  .      2_655  N
  W4        SR1       O5               31.76(28)    101_544  .      3_555  N
  W4        SR1       O5              140.21(27)    101_544  .      3_565  N
  W4        SR1       O5               71.12(30)    101_544  .   -201_444  N
  W4        SR1       O5               129.2(11)    101_544  .   -202_344  N
  W4        SR1       O5               120.3(11)    101_544  .   -203_334  N
  W4        SR1       O5              140.21(27)    101_554  .      1_445  N
  W4        SR1       O5               31.76(28)    101_554  .      1_555  N
  W4        SR1       O5               88.60(31)    101_554  .      2_555  N
  W4        SR1       O5               88.79(27)    101_554  .      2_655  N
  W4        SR1       O5              139.57(30)    101_554  .      3_555  N
  W4        SR1       O5               32.28(24)    101_554  .      3_565  N
  W4        SR1       O5               120.3(11)    101_554  .   -201_444  N
  W4        SR1       O5               71.12(30)    101_554  .   -202_344  N
  W4        SR1       O5               129.2(11)    101_554  .   -203_334  N
  O5        SR1       O5                168.4(5)      1_445  .      1_555  N
  O5        SR1       O5                 58.1(6)      1_445  .      2_555  N
  O5        SR1       O5               119.15(8)      1_445  .      2_655  N
  O5        SR1       O5                 61.2(6)      1_445  .      3_555  N
  O5        SR1       O5               119.15(8)      1_445  .      3_565  N
  O5        SR1       O5                99.1(10)      1_445  .   -201_444  N
  O5        SR1       O5                125.1(8)      1_445  .   -202_344  N
  O5        SR1       O5                 58.8(8)      1_445  .   -203_334  N
  O5        SR1       O5              118.86(10)      1_555  .      2_555  N
  O5        SR1       O5                 61.2(6)      1_555  .      2_655  N
  O5        SR1       O5              118.86(10)      1_555  .      3_555  N
  O5        SR1       O5                 58.1(6)      1_555  .      3_565  N
  O5        SR1       O5                90.8(10)      1_555  .   -201_444  N
  O5        SR1       O5                 64.5(9)      1_555  .   -202_344  N
  O5        SR1       O5                131.7(8)      1_555  .   -203_334  N
  O5        SR1       O5                168.4(5)      2_555  .      2_655  N
  O5        SR1       O5              118.86(10)      2_555  .      3_555  N
  O5        SR1       O5                 61.2(6)      2_555  .      3_565  N
  O5        SR1       O5                131.7(8)      2_555  .   -201_444  N
  O5        SR1       O5                90.8(10)      2_555  .   -202_344  N
  O5        SR1       O5                 64.5(9)      2_555  .   -203_334  N
  O5        SR1       O5                 58.1(6)      2_655  .      3_555  N
  O5        SR1       O5               119.15(8)      2_655  .      3_565  N
  O5        SR1       O5                 58.8(8)      2_655  .   -201_444  N
  O5        SR1       O5                99.1(10)      2_655  .   -202_344  N
  O5        SR1       O5                125.1(8)      2_655  .   -203_334  N
  O5        SR1       O5                168.4(5)      3_555  .      3_565  N
  O5        SR1       O5                 64.5(9)      3_555  .   -201_444  N
  O5        SR1       O5                131.7(8)      3_555  .   -202_344  N
  O5        SR1       O5                90.8(10)      3_555  .   -203_334  N
  O5        SR1       O5                125.1(8)      3_565  .   -201_444  N
  O5        SR1       O5                 58.8(8)      3_565  .   -202_344  N
  O5        SR1       O5                99.1(10)      3_565  .   -203_334  N
  O5        SR1       O5                 67.3(5)   -201_444  .   -202_344  N
  O5        SR1       O5                 67.3(5)   -201_444  .   -203_334  N
  O5        SR1       O5                 67.3(5)   -202_344  .   -203_334  N
  O5        LA2       O5                 63.4(4)   -201_444  .   -202_344  N
  O5        LA2       O5                 63.4(4)   -201_444  .   -203_334  N
  O5        LA2       O6                88.1(11)   -201_444  .      1_555  N
  O5        LA2       O6                122.1(7)   -201_444  .      2_555  N
  O5        LA2       O6                 58.9(6)   -201_444  .      3_555  N
  O5        LA2       O6                167.8(9)   -201_444  .   -101_444  N
  O5        LA2       O6                127.4(7)   -201_444  .   -102_334  N
  O5        LA2       O6                114.3(6)   -201_444  .   -103_434  N
  O5        LA2       O5                 63.4(4)   -202_344  .   -203_334  N
  O5        LA2       O6                 58.9(6)   -202_344  .      1_555  N
  O5        LA2       O6                88.1(11)   -202_344  .      2_555  N
  O5        LA2       O6                122.1(7)   -202_344  .      3_555  N
  O5        LA2       O6                114.3(6)   -202_344  .   -101_444  N
  O5        LA2       O6                167.8(9)   -202_344  .   -102_334  N
  O5        LA2       O6                127.4(7)   -202_344  .   -103_434  N
  O5        LA2       O6                122.1(7)   -203_334  .      1_555  N
  O5        LA2       O6                 58.9(6)   -203_334  .      2_555  N
  O5        LA2       O6                88.1(11)   -203_334  .      3_555  N
  O5        LA2       O6                127.4(7)   -203_334  .   -101_444  N
  O5        LA2       O6                114.3(6)   -203_334  .   -102_334  N
  O5        LA2       O6                167.8(9)   -203_334  .   -103_434  N
  O6        LA2       O6              119.994(8)      1_555  .      2_555  N
  O6        LA2       O6              119.994(8)      1_555  .      3_555  N
  O6        LA2       O6                 81.0(5)      1_555  .   -101_444  N
  O6        LA2       O6              122.75(31)      1_555  .   -102_334  N
  O6        LA2       O6                 68.7(5)      1_555  .   -103_434  N
  O6        LA2       O6              119.994(8)      2_555  .      3_555  N
  O6        LA2       O6                 68.7(5)      2_555  .   -101_444  N
  O6        LA2       O6                 81.0(5)      2_555  .   -102_334  N
  O6        LA2       O6              122.75(31)      2_555  .   -103_434  N
  O6        LA2       O6              122.75(31)      3_555  .   -101_444  N
  O6        LA2       O6                 68.7(5)      3_555  .   -102_334  N
  O6        LA2       O6                 81.0(5)      3_555  .   -103_434  N
  O6        LA2       O6                 56.6(5)   -101_444  .   -102_334  N
  O6        LA2       O6                 56.6(5)   -101_444  .   -103_434  N
  O6        LA2       O6                 56.6(5)   -102_334  .   -103_434  N
  SR1       W4        SR1             108.29(10)    201_445  .    201_455  N
  SR1       W4        SR1             108.29(10)    201_445  .    201_555  N
  SR1       W4        O5                48.1(15)    201_445  .    201_445  N
  SR1       W4        O5                128.4(5)    201_445  .    202_555  N
  SR1       W4        O5                60.7(15)    201_445  .    203_455  N
  SR1       W4        O6                135.6(5)    201_445  .   -101_444  N
  SR1       W4        O6                 61.9(4)    201_445  .   -102_334  N
  SR1       W4        O6                115.9(5)    201_445  .   -103_434  N
  SR1       W4        SR1             108.29(10)    201_455  .    201_555  N
  SR1       W4        O5                128.4(5)    201_455  .    201_445  N
  SR1       W4        O5                60.7(15)    201_455  .    202_555  N
  SR1       W4        O5                48.1(15)    201_455  .    203_455  N
  SR1       W4        O6                 61.9(4)    201_455  .   -101_444  N
  SR1       W4        O6                115.9(5)    201_455  .   -102_334  N
  SR1       W4        O6                135.6(5)    201_455  .   -103_434  N
  SR1       W4        O5                60.7(15)    201_555  .    201_445  N
  SR1       W4        O5                48.1(15)    201_555  .    202_555  N
  SR1       W4        O5                128.4(5)    201_555  .    203_455  N
  SR1       W4        O6                115.9(5)    201_555  .   -101_444  N
  SR1       W4        O6                135.6(5)    201_555  .   -102_334  N
  SR1       W4        O6                 61.9(4)    201_555  .   -103_434  N
  O5        W4        O5                 96.6(6)    201_445  .    202_555  N
  O5        W4        O5                 96.6(6)    201_445  .    203_455  N
  O5        W4        O6                169.4(9)    201_445  .   -101_444  N
  O5        W4        O6                93.0(13)    201_445  .   -102_334  N
  O5        W4        O6                86.7(11)    201_445  .   -103_434  N
  O5        W4        O5                 96.6(6)    202_555  .    203_455  N
  O5        W4        O6                86.7(11)    202_555  .   -101_444  N
  O5        W4        O6                169.4(9)    202_555  .   -102_334  N
  O5        W4        O6                93.0(13)    202_555  .   -103_434  N
  O5        W4        O6                93.0(13)    203_455  .   -101_444  N
  O5        W4        O6                86.7(11)    203_455  .   -102_334  N
  O5        W4        O6                169.4(9)    203_455  .   -103_434  N
  O6        W4        O6                 83.0(7)   -101_444  .   -102_334  N
  O6        W4        O6                 83.0(7)   -101_444  .   -103_434  N
  O6        W4        O6                 83.0(7)   -102_334  .   -103_434  N
  SR1       O5        SR1               168.4(5)      1_555  .      1_665  N
  SR1       O5        SR1               89.2(10)      1_555  .   -201_444  N
  SR1       O5        LA2               98.7(11)      1_555  .   -201_444  N
  SR1       O5        W4               100.2(16)      1_555  .    101_554  N
  SR1       O5        SR1               80.9(10)      1_665  .   -201_444  N
  SR1       O5        LA2               89.6(11)      1_665  .   -201_444  N
  SR1       O5        W4                87.0(16)      1_665  .    101_554  N
  SR1       O5        LA2               102.9(5)   -201_444  .   -201_444  N
  SR1       O5        W4               157.5(14)   -201_444  .    101_554  N
  LA2       O5        W4                 95.9(5)   -201_444  .    101_554  N
  LA2       O6        LA2                99.0(5)      1_555  .   -101_444  N
  LA2       O6        W4                103.5(6)      1_555  .   -101_444  N
  LA2       O6        W4                 96.9(6)   -101_444  .   -101_444  N

# Information for phase 2
data_SR2LA2NIW2O12_SYNCH4_phase_2

_pd_block_id
  2024-03-29T20:27|SR2LA2NIW2O12_SYNCH4_phase2|ryan||

#==============================================================================
# 7. CHEMICAL, STRUCTURAL AND CRYSTAL DATA

_pd_char_particle_morphology      ?

_chemical_name_systematic
; ?
;
_chemical_name_common             ?
_chemical_formula_moiety          ?
_chemical_formula_structural      ?
_chemical_formula_analytical      ?
_chemical_melting_point           ?
_chemical_compound_source         ?       # for minerals and
                                          # natural products
_symmetry_space_group_name_Hall   ?

_exptl_crystal_F_000               ?
_exptl_crystal_density_diffrn      ?
_exptl_crystal_density_meas        ?
_exptl_crystal_density_method      ?

_cell_measurement_temperature     ?

_cell_special_details
; ?
;

_geom_special_details             ?

# The following item identifies the program(s) used (if appropriate).
_computing_structure_solution     ?

#==============================================================================

# 8. Phase information from GSAS

_pd_phase_name                         La2O3_hex
_cell_length_a                         3.94183(28)
_cell_length_b                         3.94183
_cell_length_c                         6.1345(8)
_cell_angle_alpha                      90.0
_cell_angle_beta                       90.0
_cell_angle_gamma                      120.0
_cell_volume                           82.547(11)
_symmetry_cell_setting                 hexagonal
_symmetry_space_group_name_H-M         "P 63/m m c"
loop_ _symmetry_equiv_pos_site_id _symmetry_equiv_pos_as_xyz
       1 +x,+y,+z 
       2 x-y,+x,+z+1/2 
       3 -y,x-y,+z 
       4 -x,-y,+z+1/2 
       5 y-x,-x,+z 
       6 +y,y-x,+z+1/2 
       7 y-x,+y,+z 
       8 -x,y-x,+z+1/2 
       9 -y,-x,+z 
      10 x-y,-y,+z+1/2 
      11 +x,x-y,+z 
      12 +y,+x,+z+1/2 
      -1 -x,-y,-z 
      -2 y-x,-x,-z+1/2 
      -3 +y,y-x,-z 
      -4 +x,+y,-z+1/2 
      -5 x-y,+x,-z 
      -6 -y,x-y,-z+1/2 
      -7 x-y,-y,-z 
      -8 +x,x-y,-z+1/2 
      -9 +y,+x,-z 
     -10 y-x,+y,-z+1/2 
     -11 -x,y-x,-z 
     -12 -y,-x,-z+1/2 

# ATOMIC COORDINATES AND DISPLACEMENT PARAMETERS


loop_
      _atom_site_type_symbol
      _atom_site_label
      _atom_site_fract_x
      _atom_site_fract_y
      _atom_site_fract_z
      _atom_site_occupancy
      _atom_site_thermal_displace_type
      _atom_site_U_iso_or_equiv
      _atom_site_symmetry_multiplicity
La
La1     0.3333       0.6667       0.22956      1.0        Uiso   0.00263       4
O-
O1      0.0          0.0          0.0          1.0        Uiso   0.01          2
O-
O2      0.3333       0.6667       0.6421       1.0        Uiso   0.01          4

loop_ _atom_type_symbol
      _atom_type_number_in_cell
                   La  4.0        
                   O-  6.0        
 
# If you change Z, be sure to change all 3 of the following
_chemical_formula_sum                  "La2 O3"
_chemical_formula_weight               325.81
_cell_formula_units_Z                  2

# MOLECULAR GEOMETRY

loop_
      _geom_bond_atom_site_label_1
      _geom_bond_atom_site_label_2
      _geom_bond_distance
      _geom_bond_site_symmetry_1
      _geom_bond_site_symmetry_2
      _geom_bond_publ_flag
  La1       La1            3.94183(28)  .      1_445  N
  La1       La1            3.94183(28)  .      1_455  N
  La1       La1            3.94183(28)  .      1_545  N
  La1       La1            3.94183(28)  .      1_565  N
  La1       La1            3.94183(28)  .      1_655  N
  La1       La1            3.94183(28)  .      1_665  N
  La1       La1            3.81939(34)  .      2_554  N
  La1       La1            3.81939(34)  .      2_555  N
  La1       La1            3.81939(34)  .      2_654  N
  La1       La1            3.81939(34)  .      2_655  N
  La1       La1            3.81919(34)  .      2_664  N
  La1       La1            3.81919(34)  .      2_665  N
  La1       La1            3.62087(30)  .     -1_565  N
  La1       La1              4.0234(4)  .     -1_566  N
  La1       La1            3.62130(30)  .     -1_665  N
  La1       La1              4.0237(4)  .     -1_666  N
  La1       La1            3.62087(30)  .     -1_675  N
  La1       La1              4.0234(4)  .     -1_676  N
  La1       La1            3.94961(28)  .     -2_455  N
  La1       La1            3.94941(28)  .     -2_465  N
  La1       La1            3.95000(28)  .     -2_555  N
  La1       La1           0.250780(30)  .     -2_565  N
  La1       La1            3.94961(28)  .     -2_575  N
  La1       La1            3.95020(28)  .     -2_665  N
  La1       La1            3.95000(28)  .     -2_675  N
  La1       O1             2.67637(17)  .      1_555  N
  La1       O1             2.67608(17)  .      1_565  N
  La1       O1             2.67637(17)  .      1_665  N
  La1       O1             2.81641(18)  .      2_555  N
  La1       O1             2.81613(18)  .      2_565  N
  La1       O1             2.81641(18)  .      2_665  N
  La1       O2             2.53071(33)  .      1_555  N
  La1       O2             2.33832(16)  .      2_554  N
  La1       O2             2.33832(16)  .      2_654  N
  La1       O2             2.33798(16)  .      2_664  N
  La1       O2             2.40793(16)  .     -1_566  N
  La1       O2             2.40858(16)  .     -1_666  N
  La1       O2             2.40793(16)  .     -1_676  N
  La1       O2             2.27993(30)  .     -2_565  N
  O1        La1            2.67637(17)  .      1_445  N
  O1        La1            2.67608(17)  .      1_545  N
  O1        La1            2.67637(17)  .      1_555  N
  O1        La1            2.81641(18)  .      2_544  N
  O1        La1            2.81641(18)  .      2_554  N
  O1        La1            2.81613(18)  .      2_654  N
  O1        La1            2.67637(17)  .     -1_555  N
  O1        La1            2.67608(17)  .     -1_565  N
  O1        La1            2.67637(17)  .     -1_665  N
  O1        La1            2.81613(18)  .     -2_455  N
  O1        La1            2.81641(18)  .     -2_555  N
  O1        La1            2.81641(18)  .     -2_565  N
  O2        La1            2.53071(33)  .      1_555  N
  O2        La1            2.33832(16)  .      2_555  N
  O2        La1            2.33832(16)  .      2_655  N
  O2        La1            2.33798(16)  .      2_665  N
  O2        La1            2.40793(16)  .     -1_566  N
  O2        La1            2.40858(16)  .     -1_666  N
  O2        La1            2.40793(16)  .     -1_676  N
  O2        La1            2.27993(30)  .     -2_565  N
  O2        O2             1.32381(17)  .     -2_566  N

loop_
      _geom_angle_atom_site_label_1
      _geom_angle_atom_site_label_2
      _geom_angle_atom_site_label_3
      _geom_angle
      _geom_angle_site_symmetry_1
      _geom_angle_site_symmetry_2
      _geom_angle_site_symmetry_3
      _geom_angle_publ_flag
  La1       La1       La1              65.952(7)     -1_565  .     -1_665  N
  La1       La1       La1              65.957(7)     -1_565  .     -1_675  N
  La1       La1       La1             141.141(4)     -1_565  .     -2_565  N
  La1       La1       O1             47.4268(26)     -1_565  .      1_555  N
  La1       La1       O1             47.4336(26)     -1_565  .      1_565  N
  La1       La1       O1               97.190(8)     -1_565  .      1_665  N
  La1       La1       O2              141.063(4)     -1_565  .      1_555  N
  La1       La1       O2             37.7985(23)     -1_565  .      2_554  N
  La1       La1       O2               97.310(4)     -1_565  .      2_654  N
  La1       La1       O2               97.322(4)     -1_565  .      2_664  N
  La1       La1       O2               70.147(7)     -1_565  .     -1_566  N
  La1       La1       O2            123.4449(12)     -1_565  .     -1_666  N
  La1       La1       O2            123.4673(12)     -1_565  .     -1_676  N
  La1       La1       O2               38.946(4)     -1_565  .     -2_565  N
  La1       La1       La1              65.952(7)     -1_665  .     -1_675  N
  La1       La1       La1             140.977(4)     -1_665  .     -2_565  N
  La1       La1       O1             47.4268(26)     -1_665  .      1_555  N
  La1       La1       O1               97.195(8)     -1_665  .      1_565  N
  La1       La1       O1             47.4268(26)     -1_665  .      1_665  N
  La1       La1       O2              141.055(4)     -1_665  .      1_555  N
  La1       La1       O2               97.320(4)     -1_665  .      2_554  N
  La1       La1       O2             37.7901(23)     -1_665  .      2_654  N
  La1       La1       O2               97.321(4)     -1_665  .      2_664  N
  La1       La1       O2            123.4506(12)     -1_665  .     -1_566  N
  La1       La1       O2               70.134(7)     -1_665  .     -1_666  N
  La1       La1       O2            123.4506(12)     -1_665  .     -1_676  N
  La1       La1       O2               38.937(4)     -1_665  .     -2_565  N
  La1       La1       La1             141.063(4)     -1_675  .     -2_565  N
  La1       La1       O1               97.190(8)     -1_675  .      1_555  N
  La1       La1       O1             47.4336(26)     -1_675  .      1_565  N
  La1       La1       O1             47.4268(26)     -1_675  .      1_665  N
  La1       La1       O2              141.063(4)     -1_675  .      1_555  N
  La1       La1       O2               97.326(4)     -1_675  .      2_554  N
  La1       La1       O2               97.315(4)     -1_675  .      2_654  N
  La1       La1       O2             37.7966(23)     -1_675  .      2_664  N
  La1       La1       O2            123.4673(12)     -1_675  .     -1_566  N
  La1       La1       O2            123.4449(12)     -1_675  .     -1_666  N
  La1       La1       O2               70.147(7)     -1_675  .     -1_676  N
  La1       La1       O2               38.937(4)     -1_675  .     -2_565  N
  La1       La1       O1              121.747(4)     -2_565  .      1_555  N
  La1       La1       O1              121.829(4)     -2_565  .      1_565  N
  La1       La1       O1              121.669(4)     -2_565  .      1_665  N
  La1       La1       O2                     0.0     -2_565  .      1_555  N
  La1       La1       O2            103.3425(19)     -2_565  .      2_554  N
  La1       La1       O2            103.1865(19)     -2_565  .      2_654  N
  La1       La1       O2            103.2664(19)     -2_565  .      2_664  N
  La1       La1       O2             70.9937(26)     -2_565  .     -1_566  N
  La1       La1       O2             70.8430(26)     -2_565  .     -1_666  N
  La1       La1       O2             70.9157(26)     -2_565  .     -1_676  N
  La1       La1       O2                   180.0     -2_565  .     -2_565  N
  O1        La1       O1               94.860(5)      1_555  .      1_565  N
  O1        La1       O1               94.854(5)      1_555  .      1_665  N
  O1        La1       O2              121.747(4)      1_555  .      1_555  N
  O1        La1       O2              57.6850(7)      1_555  .      2_554  N
  O1        La1       O2              57.6765(7)      1_555  .      2_654  N
  O1        La1       O2              134.987(6)      1_555  .      2_664  N
  O1        La1       O2               76.712(4)      1_555  .     -1_566  N
  O1        La1       O2               76.709(4)      1_555  .     -1_666  N
  O1        La1       O2            167.3373(12)      1_555  .     -1_676  N
  O1        La1       O2               58.253(4)      1_555  .     -2_565  N
  O1        La1       O1               94.860(5)      1_565  .      1_665  N
  O1        La1       O2              121.751(4)      1_565  .      1_555  N
  O1        La1       O2              57.6894(7)      1_565  .      2_554  N
  O1        La1       O2              134.985(6)      1_565  .      2_654  N
  O1        La1       O2              57.6843(7)      1_565  .      2_664  N
  O1        La1       O2               76.725(4)      1_565  .     -1_566  N
  O1        La1       O2            167.3282(12)      1_565  .     -1_666  N
  O1        La1       O2               76.725(4)      1_565  .     -1_676  N
  O1        La1       O2               58.258(4)      1_565  .     -2_565  N
  O1        La1       O2              121.747(4)      1_665  .      1_555  N
  O1        La1       O2              134.988(6)      1_665  .      2_554  N
  O1        La1       O2              57.6850(7)      1_665  .      2_654  N
  O1        La1       O2              57.6882(7)      1_665  .      2_664  N
  O1        La1       O2            167.3373(12)      1_665  .     -1_566  N
  O1        La1       O2               76.709(4)      1_665  .     -1_666  N
  O1        La1       O2               76.712(4)      1_665  .     -1_676  N
  O1        La1       O2               58.244(4)      1_665  .     -2_565  N
  O2        La1       O2            103.2645(19)      1_555  .      2_554  N
  O2        La1       O2            103.2645(19)      1_555  .      2_654  N
  O2        La1       O2            103.2664(19)      1_555  .      2_664  N
  O2        La1       O2             70.9157(26)      1_555  .     -1_566  N
  O2        La1       O2             70.9210(26)      1_555  .     -1_666  N
  O2        La1       O2             70.9157(26)      1_555  .     -1_676  N
  O2        La1       O2                   180.0      1_555  .     -2_565  N
  O2        La1       O2            114.8907(14)      2_554  .      2_654  N
  O2        La1       O2            114.9035(14)      2_554  .      2_664  N
  O2        La1       O2               32.349(4)      2_554  .     -1_566  N
  O2        La1       O2             122.3343(7)      2_554  .     -1_666  N
  O2        La1       O2             122.3534(7)      2_554  .     -1_676  N
  O2        La1       O2             76.7441(19)      2_554  .     -2_565  N
  O2        La1       O2            114.9035(14)      2_654  .      2_664  N
  O2        La1       O2             122.3253(7)      2_654  .     -1_566  N
  O2        La1       O2               32.343(4)      2_654  .     -1_666  N
  O2        La1       O2             122.3347(7)      2_654  .     -1_676  N
  O2        La1       O2             76.7269(19)      2_654  .     -2_565  N
  O2        La1       O2             122.3492(7)      2_664  .     -1_566  N
  O2        La1       O2             122.3395(7)      2_664  .     -1_666  N
  O2        La1       O2               32.351(4)      2_664  .     -1_676  N
  O2        La1       O2             76.7336(19)      2_664  .     -2_565  N
  O2        La1       O2            109.8498(26)     -1_566  .     -1_666  N
  O2        La1       O2            109.8717(26)     -1_566  .     -1_676  N
  O2        La1       O2            109.0929(26)     -1_566  .     -2_565  N
  O2        La1       O2            109.8498(26)     -1_666  .     -1_676  N
  O2        La1       O2            109.0704(26)     -1_666  .     -2_565  N
  O2        La1       O2            109.0843(26)     -1_676  .     -2_565  N
  La1       O1        La1              94.860(5)      1_445  .      1_545  N
  La1       O1        La1              94.854(5)      1_445  .      1_555  N
  La1       O1        La1              85.146(5)      1_445  .     -1_555  N
  La1       O1        La1              85.140(5)      1_445  .     -1_565  N
  La1       O1        La1                  180.0      1_445  .     -1_665  N
  La1       O1        La1              94.860(5)      1_545  .      1_555  N
  La1       O1        La1              85.140(5)      1_545  .     -1_555  N
  La1       O1        La1                  180.0      1_545  .     -1_565  N
  La1       O1        La1              85.140(5)      1_545  .     -1_665  N
  La1       O1        La1                  180.0      1_555  .     -1_555  N
  La1       O1        La1              85.140(5)      1_555  .     -1_565  N
  La1       O1        La1              85.146(5)      1_555  .     -1_665  N
  La1       O1        La1              94.860(5)     -1_555  .     -1_565  N
  La1       O1        La1              94.854(5)     -1_555  .     -1_665  N
  La1       O1        La1              94.860(5)     -1_565  .     -1_665  N
  La1       O2        La1           103.2645(19)      1_555  .      2_555  N
  La1       O2        La1           103.2645(19)      1_555  .      2_655  N
  La1       O2        La1           103.2664(19)      1_555  .      2_665  N
  La1       O2        La1           109.0843(26)      1_555  .     -1_566  N
  La1       O2        La1           109.0790(26)      1_555  .     -1_666  N
  La1       O2        La1           109.0843(26)      1_555  .     -1_676  N
  La1       O2        La1                    0.0      1_555  .     -2_565  N
  La1       O2        O2                   180.0      1_555  .     -2_566  N
  La1       O2        La1           114.8907(14)      2_555  .      2_655  N
  La1       O2        La1           114.9035(14)      2_555  .      2_665  N
  La1       O2        La1              5.8198(7)      2_555  .     -1_566  N
  La1       O2        La1           112.6350(19)      2_555  .     -1_666  N
  La1       O2        La1           112.6500(20)      2_555  .     -1_676  N
  La1       O2        La1           103.2731(19)      2_555  .     -2_565  N
  La1       O2        O2             76.7503(19)      2_555  .     -2_566  N
  La1       O2        La1           114.9035(14)      2_655  .      2_665  N
  La1       O2        La1           112.6243(19)      2_655  .     -1_566  N
  La1       O2        La1              5.8145(7)      2_655  .     -1_666  N
  La1       O2        La1           112.6328(19)      2_655  .     -1_676  N
  La1       O2        La1           103.2559(19)      2_655  .     -2_565  N
  La1       O2        O2             76.7207(19)      2_655  .     -2_566  N
  La1       O2        La1           112.6448(20)      2_665  .     -1_566  N
  La1       O2        La1           112.6384(19)      2_665  .     -1_666  N
  La1       O2        La1              5.8179(7)      2_665  .     -1_676  N
  La1       O2        La1           103.2664(19)      2_665  .     -2_565  N
  La1       O2        O2             76.7336(19)      2_665  .     -2_566  N
  La1       O2        La1           109.8498(26)     -1_566  .     -1_666  N
  La1       O2        La1           109.8717(26)     -1_566  .     -1_676  N
  La1       O2        La1           109.0929(26)     -1_566  .     -2_565  N
  La1       O2        O2             70.9305(26)     -1_566  .     -2_566  N
  La1       O2        La1           109.8498(26)     -1_666  .     -1_676  N
  La1       O2        La1           109.0704(26)     -1_666  .     -2_565  N
  La1       O2        O2             70.9062(26)     -1_666  .     -2_566  N
  La1       O2        La1           109.0843(26)     -1_676  .     -2_565  N
  La1       O2        O2             70.9157(26)     -1_676  .     -2_566  N
  La1       O2        O2                   180.0     -2_565  .     -2_566  N

# Information for phase 3
data_SR2LA2NIW2O12_SYNCH4_phase_3

_pd_block_id
  2024-03-29T20:27|SR2LA2NIW2O12_SYNCH4_phase3|ryan||

#==============================================================================
# 7. CHEMICAL, STRUCTURAL AND CRYSTAL DATA

_pd_char_particle_morphology      ?

_chemical_name_systematic
; ?
;
_chemical_name_common             ?
_chemical_formula_moiety          ?
_chemical_formula_structural      ?
_chemical_formula_analytical      ?
_chemical_melting_point           ?
_chemical_compound_source         ?       # for minerals and
                                          # natural products
_symmetry_space_group_name_Hall   ?

_exptl_crystal_F_000               ?
_exptl_crystal_density_diffrn      ?
_exptl_crystal_density_meas        ?
_exptl_crystal_density_method      ?

_cell_measurement_temperature     ?

_cell_special_details
; ?
;

_geom_special_details             ?

# The following item identifies the program(s) used (if appropriate).
_computing_structure_solution     ?

#==============================================================================

# 8. Phase information from GSAS

_pd_phase_name                         ZnO
_cell_length_a                         3.25201(29)
_cell_length_b                         3.25201
_cell_length_c                         5.2062(7)
_cell_angle_alpha                      90.0
_cell_angle_beta                       90.0
_cell_angle_gamma                      120.0
_cell_volume                           47.682(7)
_symmetry_cell_setting                 hexagonal
_symmetry_space_group_name_H-M         "P 63 m c"
loop_ _symmetry_equiv_pos_site_id _symmetry_equiv_pos_as_xyz
       1 +x,+y,+z 
       2 x-y,+x,+z+1/2 
       3 -y,x-y,+z 
       4 -x,-y,+z+1/2 
       5 y-x,-x,+z 
       6 +y,y-x,+z+1/2 
       7 y-x,+y,+z 
       8 -x,y-x,+z+1/2 
       9 -y,-x,+z 
      10 x-y,-y,+z+1/2 
      11 +x,x-y,+z 
      12 +y,+x,+z+1/2 

# ATOMIC COORDINATES AND DISPLACEMENT PARAMETERS


loop_
      _atom_site_type_symbol
      _atom_site_label
      _atom_site_fract_x
      _atom_site_fract_y
      _atom_site_fract_z
      _atom_site_occupancy
      _atom_site_thermal_displace_type
      _atom_site_U_iso_or_equiv
      _atom_site_symmetry_multiplicity
Zn
Zn1     0.3333       0.6667       0.01069      1.0        Uiso   0.013         2
O-
O1      0.3333       0.6667       0.37181      1.0        Uiso   0.01          2

loop_ _atom_type_symbol
      _atom_type_number_in_cell
                   Zn  2.0        
                   O-  2.0        
 
# If you change Z, be sure to change all 3 of the following
_chemical_formula_sum                  "O Zn"
_chemical_formula_weight               81.38
_cell_formula_units_Z                  2

# MOLECULAR GEOMETRY

loop_
      _geom_bond_atom_site_label_1
      _geom_bond_atom_site_label_2
      _geom_bond_distance
      _geom_bond_site_symmetry_1
      _geom_bond_site_symmetry_2
      _geom_bond_publ_flag
  Zn1       O1             1.88005(26)  .      1_555  N
  Zn1       O1             2.01204(16)  .      2_554  N
  Zn1       O1             2.01204(16)  .      2_654  N
  Zn1       O1             2.01178(16)  .      2_664  N
  O1        Zn1            1.88005(26)  .      1_555  N
  O1        Zn1            2.01204(16)  .      2_555  N
  O1        Zn1            2.01204(16)  .      2_655  N
  O1        Zn1            2.01178(16)  .      2_665  N

loop_
      _geom_angle_atom_site_label_1
      _geom_angle_atom_site_label_2
      _geom_angle_atom_site_label_3
      _geom_angle
      _geom_angle_site_symmetry_1
      _geom_angle_site_symmetry_2
      _geom_angle_site_symmetry_3
      _geom_angle_publ_flag
  O1        Zn1       O1            111.0604(32)      1_555  .      2_554  N
  O1        Zn1       O1            111.0604(32)      1_555  .      2_654  N
  O1        Zn1       O1            111.0633(32)      1_555  .      2_664  N
  O1        Zn1       O1            107.8285(34)      2_554  .      2_654  N
  O1        Zn1       O1            107.8388(34)      2_554  .      2_664  N
  O1        Zn1       O1            107.8388(34)      2_654  .      2_664  N
  Zn1       O1        Zn1           111.0604(32)      1_555  .      2_555  N
  Zn1       O1        Zn1           111.0604(32)      1_555  .      2_655  N
  Zn1       O1        Zn1           111.0633(32)      1_555  .      2_665  N
  Zn1       O1        Zn1           107.8285(34)      2_555  .      2_655  N
  Zn1       O1        Zn1           107.8388(34)      2_555  .      2_665  N
  Zn1       O1        Zn1           107.8388(34)      2_655  .      2_665  N

# Information for phase 4
data_SR2LA2NIW2O12_SYNCH4_phase_4

_pd_block_id
  2024-03-29T20:27|SR2LA2NIW2O12_SYNCH4_phase4|ryan||

#==============================================================================
# 7. CHEMICAL, STRUCTURAL AND CRYSTAL DATA

_pd_char_particle_morphology      ?

_chemical_name_systematic
; ?
;
_chemical_name_common             ?
_chemical_formula_moiety          ?
_chemical_formula_structural      ?
_chemical_formula_analytical      ?
_chemical_melting_point           ?
_chemical_compound_source         ?       # for minerals and
                                          # natural products
_symmetry_space_group_name_Hall   ?

_exptl_crystal_F_000               ?
_exptl_crystal_density_diffrn      ?
_exptl_crystal_density_meas        ?
_exptl_crystal_density_method      ?

_cell_measurement_temperature     ?

_cell_special_details
; ?
;

_geom_special_details             ?

# The following item identifies the program(s) used (if appropriate).
_computing_structure_solution     ?

#==============================================================================

# 8. Phase information from GSAS

_pd_phase_name                         La2O3_cub
_cell_length_a                         4.5112(6)
_cell_length_b                         4.5112
_cell_length_c                         4.5112
_cell_angle_alpha                      90.0
_cell_angle_beta                       90.0
_cell_angle_gamma                      90.0
_cell_volume                           91.808(34)
_symmetry_cell_setting                 cubic
_symmetry_space_group_name_H-M         "I m -3 m"
loop_ _symmetry_equiv_pos_site_id _symmetry_equiv_pos_as_xyz
       1 +x,+y,+z 
       2 +z,+x,+y 
       3 +y,+z,+x 
       4 +x,+y,-z 
       5 -z,+x,+y 
       6 +y,-z,+x 
       7 -z,+x,-y 
       8 -y,-z,+x 
       9 +y,-z,-x 
      10 -x,+y,-z 
      11 -z,-x,+y 
      12 +x,-y,-z 
      13 +y,+x,+z 
      14 +z,+y,+x 
      15 +x,+z,+y 
      16 +y,+x,-z 
      17 -z,+y,+x 
      18 +x,-z,+y 
      19 -z,+y,-x 
      20 -x,-z,+y 
      21 +x,-z,-y 
      22 -y,+x,-z 
      23 -z,-y,+x 
      24 +y,-x,-z 
      -1 -x,-y,-z 
      -2 -z,-x,-y 
      -3 -y,-z,-x 
      -4 -x,-y,+z 
      -5 +z,-x,-y 
      -6 -y,+z,-x 
      -7 +z,-x,+y 
      -8 +y,+z,-x 
      -9 -y,+z,+x 
     -10 +x,-y,+z 
     -11 +z,+x,-y 
     -12 -x,+y,+z 
     -13 -y,-x,-z 
     -14 -z,-y,-x 
     -15 -x,-z,-y 
     -16 -y,-x,+z 
     -17 +z,-y,-x 
     -18 -x,+z,-y 
     -19 +z,-y,+x 
     -20 +x,+z,-y 
     -21 -x,+z,+y 
     -22 +y,-x,+z 
     -23 +z,+y,-x 
     -24 -y,+x,+z 
     101 +x+1/2,+y+1/2,+z+1/2 
     102 +z+1/2,+x+1/2,+y+1/2 
     103 +y+1/2,+z+1/2,+x+1/2 
     104 +x+1/2,+y+1/2,-z+1/2 
     105 -z+1/2,+x+1/2,+y+1/2 
     106 +y+1/2,-z+1/2,+x+1/2 
     107 -z+1/2,+x+1/2,-y+1/2 
     108 -y+1/2,-z+1/2,+x+1/2 
     109 +y+1/2,-z+1/2,-x+1/2 
     110 -x+1/2,+y+1/2,-z+1/2 
     111 -z+1/2,-x+1/2,+y+1/2 
     112 +x+1/2,-y+1/2,-z+1/2 
     113 +y+1/2,+x+1/2,+z+1/2 
     114 +z+1/2,+y+1/2,+x+1/2 
     115 +x+1/2,+z+1/2,+y+1/2 
     116 +y+1/2,+x+1/2,-z+1/2 
     117 -z+1/2,+y+1/2,+x+1/2 
     118 +x+1/2,-z+1/2,+y+1/2 
     119 -z+1/2,+y+1/2,-x+1/2 
     120 -x+1/2,-z+1/2,+y+1/2 
     121 +x+1/2,-z+1/2,-y+1/2 
     122 -y+1/2,+x+1/2,-z+1/2 
     123 -z+1/2,-y+1/2,+x+1/2 
     124 +y+1/2,-x+1/2,-z+1/2 
    -101 -x+1/2,-y+1/2,-z+1/2 
    -102 -z+1/2,-x+1/2,-y+1/2 
    -103 -y+1/2,-z+1/2,-x+1/2 
    -104 -x+1/2,-y+1/2,+z+1/2 
    -105 +z+1/2,-x+1/2,-y+1/2 
    -106 -y+1/2,+z+1/2,-x+1/2 
    -107 +z+1/2,-x+1/2,+y+1/2 
    -108 +y+1/2,+z+1/2,-x+1/2 
    -109 -y+1/2,+z+1/2,+x+1/2 
    -110 +x+1/2,-y+1/2,+z+1/2 
    -111 +z+1/2,+x+1/2,-y+1/2 
    -112 -x+1/2,+y+1/2,+z+1/2 
    -113 -y+1/2,-x+1/2,-z+1/2 
    -114 -z+1/2,-y+1/2,-x+1/2 
    -115 -x+1/2,-z+1/2,-y+1/2 
    -116 -y+1/2,-x+1/2,+z+1/2 
    -117 +z+1/2,-y+1/2,-x+1/2 
    -118 -x+1/2,+z+1/2,-y+1/2 
    -119 +z+1/2,-y+1/2,+x+1/2 
    -120 +x+1/2,+z+1/2,-y+1/2 
    -121 -x+1/2,+z+1/2,+y+1/2 
    -122 +y+1/2,-x+1/2,+z+1/2 
    -123 +z+1/2,+y+1/2,-x+1/2 
    -124 -y+1/2,+x+1/2,+z+1/2 

# ATOMIC COORDINATES AND DISPLACEMENT PARAMETERS


loop_
      _atom_site_type_symbol
      _atom_site_label
      _atom_site_fract_x
      _atom_site_fract_y
      _atom_site_fract_z
      _atom_site_occupancy
      _atom_site_thermal_displace_type
      _atom_site_U_iso_or_equiv
      _atom_site_symmetry_multiplicity
La
La1     0.0          0.0          0.0          0.435      Uiso   0.00402       2
O-
O1      0.0          0.5          0.5         -0.152      Uiso   0.003         6

loop_ _atom_type_symbol
      _atom_type_number_in_cell
                   La  0.87       
 
# If you change Z, be sure to change all 3 of the following
_chemical_formula_sum                  "La0.87 O-0.91"
_chemical_formula_weight               106.26
_cell_formula_units_Z                  1

# MOLECULAR GEOMETRY

loop_
      _geom_bond_atom_site_label_1
      _geom_bond_atom_site_label_2
      _geom_bond_distance
      _geom_bond_site_symmetry_1
      _geom_bond_site_symmetry_2
      _geom_bond_publ_flag
  La1       La1              3.9068(4)  .    101_444  N
  La1       La1              3.9068(4)  .    101_445  N
  La1       La1              3.9068(4)  .    101_454  N
  La1       La1              3.9068(4)  .    101_455  N
  La1       La1              3.9068(4)  .    101_544  N
  La1       La1              3.9068(4)  .    101_545  N
  La1       La1              3.9068(4)  .    101_554  N
  La1       La1              3.9068(4)  .    101_555  N
  La1       O1             2.25561(28)  .    101_444  N
  La1       O1             2.25561(28)  .    101_544  N
  La1       O1             2.25561(28)  .    102_444  N
  La1       O1             2.25561(28)  .    102_454  N
  La1       O1             2.25561(28)  .    103_444  N
  La1       O1             2.25561(28)  .    103_445  N
  O1        La1            2.25561(28)  .    101_455  N
  O1        La1            2.25561(28)  .    101_555  N

loop_
      _geom_angle_atom_site_label_1
      _geom_angle_atom_site_label_2
      _geom_angle_atom_site_label_3
      _geom_angle
      _geom_angle_site_symmetry_1
      _geom_angle_site_symmetry_2
      _geom_angle_site_symmetry_3
      _geom_angle_publ_flag
  O1        La1       O1                   180.0    101_444  .    101_544  N
  O1        La1       O1                    90.0    101_444  .    102_444  N
  O1        La1       O1                    90.0    101_444  .    102_454  N
  O1        La1       O1                    90.0    101_444  .    103_444  N
  O1        La1       O1                    90.0    101_444  .    103_445  N
  O1        La1       O1                    90.0    101_544  .    102_444  N
  O1        La1       O1                    90.0    101_544  .    102_454  N
  O1        La1       O1                    90.0    101_544  .    103_444  N
  O1        La1       O1                    90.0    101_544  .    103_445  N
  O1        La1       O1                   180.0    102_444  .    102_454  N
  O1        La1       O1                    90.0    102_444  .    103_444  N
  O1        La1       O1                    90.0    102_444  .    103_445  N
  O1        La1       O1                    90.0    102_454  .    103_444  N
  O1        La1       O1                    90.0    102_454  .    103_445  N
  O1        La1       O1                   180.0    103_444  .    103_445  N
  La1       O1        La1                  180.0    101_455  .    101_555  N

# Information for phase 5
data_SR2LA2NIW2O12_SYNCH4_phase_5

_pd_block_id
  2024-03-29T20:27|SR2LA2NIW2O12_SYNCH4_phase5|ryan||

# Histograms for phase 5
loop_   _pd_block_diffractogram_id
  2024-03-29T20:27|SR2LA2NIW2O12_SYNCH4_H_05|ryan|P02p1

#==============================================================================
# 7. CHEMICAL, STRUCTURAL AND CRYSTAL DATA

_pd_char_particle_morphology      ?

_chemical_name_systematic
; ?
;
_chemical_name_common             ?
_chemical_formula_moiety          ?
_chemical_formula_structural      ?
_chemical_formula_analytical      ?
_chemical_melting_point           ?
_chemical_compound_source         ?       # for minerals and
                                          # natural products
_symmetry_space_group_name_Hall   ?

_exptl_crystal_F_000               ?
_exptl_crystal_density_diffrn      ?
_exptl_crystal_density_meas        ?
_exptl_crystal_density_method      ?

_cell_measurement_temperature     ?

_cell_special_details
; ?
;

_geom_special_details             ?

# The following item identifies the program(s) used (if appropriate).
_computing_structure_solution     ?

#==============================================================================

# 8. Phase information from GSAS

_pd_phase_name                         swo4
_cell_length_a                         5.4133(8)
_cell_length_b                         5.4133
_cell_length_c                         11.948(4)
_cell_angle_alpha                      90.0
_cell_angle_beta                       90.0
_cell_angle_gamma                      90.0
_cell_volume                           350.11(9)
_symmetry_cell_setting                 tetragonal
_symmetry_space_group_name_H-M         "I 41/a"
loop_ _symmetry_equiv_pos_site_id _symmetry_equiv_pos_as_xyz
       1 +x,+y,+z 
       2 -y+3/4,+x+1/4,+z+1/4 
       3 -x+1/2,-y,+z+1/2 
       4 +y+3/4,-x+3/4,+z+3/4 
      -1 -x,-y,-z 
      -2 +y+1/4,-x+3/4,-z+3/4 
      -3 +x+1/2,+y,-z+1/2 
      -4 -y+1/4,+x+1/4,-z+1/4 
     101 +x+1/2,+y+1/2,+z+1/2 
     102 -y+1/4,+x+3/4,+z+3/4 
     103 -x,-y+1/2,+z 
     104 +y+1/4,-x+1/4,+z+1/4 
    -101 -x+1/2,-y+1/2,-z+1/2 
    -102 +y+3/4,-x+1/4,-z+1/4 
    -103 +x,+y+1/2,-z 
    -104 -y+3/4,+x+3/4,-z+3/4 

# ATOMIC COORDINATES AND DISPLACEMENT PARAMETERS


loop_
      _atom_site_type_symbol
      _atom_site_label
      _atom_site_fract_x
      _atom_site_fract_y
      _atom_site_fract_z
      _atom_site_occupancy
      _atom_site_thermal_displace_type
      _atom_site_U_iso_or_equiv
      _atom_site_symmetry_multiplicity
Sr
SR1     0.0          0.25         0.625        1.0        Uiso   0.09371       4
W+
W2      0.0          0.25         0.125        1.0        Uiso   0.00322       4
O-
O3      0.2362       0.1395       0.0818       1.0        Uiso   0.02         16

loop_ _atom_type_symbol
      _atom_type_number_in_cell
                   Sr  4.0        
                   O- 16.0        
                   W+  4.0        
 
# If you change Z, be sure to change all 3 of the following
_chemical_formula_sum                  "O4 Sr W"
_chemical_formula_weight               335.47
_cell_formula_units_Z                  4

# MOLECULAR GEOMETRY

loop_
      _geom_bond_atom_site_label_1
      _geom_bond_atom_site_label_2
      _geom_bond_distance
      _geom_bond_site_symmetry_1
      _geom_bond_site_symmetry_2
      _geom_bond_publ_flag
  SR1       SR1              4.0309(7)  .      2_455  N
  SR1       SR1              4.0309(7)  .      2_555  N
  SR1       SR1              4.0309(7)  .      4_444  N
  SR1       SR1              4.0309(7)  .      4_454  N
  SR1       W2               3.8277(5)  .      3_455  N
  SR1       W2               3.8277(5)  .      3_465  N
  SR1       W2               3.8277(5)  .      3_555  N
  SR1       W2               3.8277(5)  .      3_565  N
  SR1       O3               2.5983(4)  .      3_555  N
  SR1       O3               2.9158(7)  .      4_455  N
  SR1       O3               2.5983(4)  .     -2_555  N
  SR1       O3               2.9158(7)  .     -3_455  N
  SR1       O3               2.5983(4)  .    101_455  N
  SR1       O3               2.9158(7)  .    102_545  N
  SR1       O3               2.9158(7)  .   -101_444  N
  SR1       O3               2.5983(4)  .   -104_334  N
  W2        SR1              3.8277(5)  .      3_454  N
  W2        SR1              3.8277(5)  .      3_464  N
  W2        SR1              3.8277(5)  .      3_554  N
  W2        SR1              3.8277(5)  .      3_564  N
  W2        O3             1.50302(20)  .      1_555  N
  W2        O3             1.50302(20)  .     -4_555  N
  W2        O3             1.50302(20)  .    103_555  N
  W2        O3             1.50302(20)  .   -102_344  N
  O3        SR1              2.9158(7)  .      2_554  N
  O3        SR1              2.5983(4)  .      3_554  N
  O3        W2             1.50302(20)  .      1_555  N

loop_
      _geom_angle_atom_site_label_1
      _geom_angle_atom_site_label_2
      _geom_angle_atom_site_label_3
      _geom_angle
      _geom_angle_site_symmetry_1
      _geom_angle_site_symmetry_2
      _geom_angle_site_symmetry_3
      _geom_angle_publ_flag
  SR1       SR1       SR1             84.362(19)      2_455  .      2_555  N
  SR1       SR1       SR1            123.307(11)      2_455  .      4_444  N
  SR1       SR1       SR1            123.307(11)      2_455  .      4_454  N
  SR1       SR1       O3           121.08050(20)      2_455  .      3_555  N
  SR1       SR1       O3               40.032(9)      2_455  .      4_455  N
  SR1       SR1       O3             113.433(11)      2_455  .     -2_555  N
  SR1       SR1       O3             107.402(18)      2_455  .     -3_445  N
  SR1       SR1       O3               77.183(8)      2_455  .    101_455  N
  SR1       SR1       O3              60.647(14)      2_455  .    102_334  N
  SR1       SR1       O3            163.0952(29)      2_455  .   -101_444  N
  SR1       SR1       O3             46.2045(30)      2_455  .   -104_445  N
  SR1       SR1       SR1            123.307(11)      2_555  .      4_444  N
  SR1       SR1       SR1            123.307(11)      2_555  .      4_454  N
  SR1       SR1       O3               77.183(8)      2_555  .      3_555  N
  SR1       SR1       O3              60.647(14)      2_555  .      4_455  N
  SR1       SR1       O3             46.2045(30)      2_555  .     -2_555  N
  SR1       SR1       O3            163.0952(29)      2_555  .     -3_445  N
  SR1       SR1       O3           121.08050(20)      2_555  .    101_455  N
  SR1       SR1       O3               40.032(9)      2_555  .    102_334  N
  SR1       SR1       O3             107.402(18)      2_555  .   -101_444  N
  SR1       SR1       O3             113.433(11)      2_555  .   -104_445  N
  SR1       SR1       SR1             84.362(19)      4_444  .      4_454  N
  SR1       SR1       O3             46.2045(30)      4_444  .      3_555  N
  SR1       SR1       O3            163.0952(29)      4_444  .      4_455  N
  SR1       SR1       O3           121.08050(20)      4_444  .     -2_555  N
  SR1       SR1       O3               40.032(9)      4_444  .     -3_445  N
  SR1       SR1       O3             113.433(11)      4_444  .    101_455  N
  SR1       SR1       O3             107.402(18)      4_444  .    102_334  N
  SR1       SR1       O3              60.647(14)      4_444  .   -101_444  N
  SR1       SR1       O3               77.183(8)      4_444  .   -104_445  N
  SR1       SR1       O3             113.433(11)      4_454  .      3_555  N
  SR1       SR1       O3             107.402(18)      4_454  .      4_455  N
  SR1       SR1       O3               77.183(8)      4_454  .     -2_555  N
  SR1       SR1       O3              60.647(14)      4_454  .     -3_445  N
  SR1       SR1       O3             46.2045(30)      4_454  .    101_455  N
  SR1       SR1       O3            163.0952(29)      4_454  .    102_334  N
  SR1       SR1       O3               40.032(9)      4_454  .   -101_444  N
  SR1       SR1       O3           121.08050(20)      4_454  .   -104_445  N
  O3        SR1       O3              132.726(5)      3_555  .      4_455  N
  O3        SR1       O3             92.2615(15)      3_555  .     -2_555  N
  O3        SR1       O3               86.237(5)      3_555  .     -3_445  N
  O3        SR1       O3              157.084(7)      3_555  .    101_455  N
  O3        SR1       O3              70.011(12)      3_555  .    102_334  N
  O3        SR1       O3             74.2748(26)      3_555  .   -101_444  N
  O3        SR1       O3             92.2615(15)      3_555  .   -104_445  N
  O3        SR1       O3             74.2748(26)      4_455  .     -2_555  N
  O3        SR1       O3             135.895(11)      4_455  .     -3_445  N
  O3        SR1       O3              70.011(12)      4_455  .    101_455  N
  O3        SR1       O3              64.143(17)      4_455  .    102_334  N
  O3        SR1       O3             135.895(11)      4_455  .   -101_444  N
  O3        SR1       O3               86.237(5)      4_455  .   -104_445  N
  O3        SR1       O3              132.726(5)     -2_555  .     -3_445  N
  O3        SR1       O3             92.2615(15)     -2_555  .    101_455  N
  O3        SR1       O3               86.237(5)     -2_555  .    102_334  N
  O3        SR1       O3              70.011(12)     -2_555  .   -101_444  N
  O3        SR1       O3              157.084(7)     -2_555  .   -104_445  N
  O3        SR1       O3             74.2748(26)     -3_445  .    101_455  N
  O3        SR1       O3             135.895(11)     -3_445  .    102_334  N
  O3        SR1       O3              64.143(17)     -3_445  .   -101_444  N
  O3        SR1       O3              70.011(12)     -3_445  .   -104_445  N
  O3        SR1       O3              132.726(5)    101_455  .    102_334  N
  O3        SR1       O3               86.237(5)    101_455  .   -101_444  N
  O3        SR1       O3             92.2615(15)    101_455  .   -104_445  N
  O3        SR1       O3             135.895(11)    102_334  .   -101_444  N
  O3        SR1       O3             74.2748(26)    102_334  .   -104_445  N
  O3        SR1       O3              132.726(5)   -101_444  .   -104_445  N
  O3        W2        O3               96.773(4)      1_555  .     -4_555  N
  O3        W2        O3             139.831(12)      1_555  .    103_343  N
  O3        W2        O3               96.773(4)      1_555  .   -102_444  N
  O3        W2        O3               96.773(4)     -4_555  .    103_343  N
  O3        W2        O3             139.831(12)     -4_555  .   -102_444  N
  O3        W2        O3               96.773(4)    103_343  .   -102_444  N
  SR1       O3        SR1              93.763(5)      2_554  .      3_554  N
  SR1       O3        W2            128.7545(14)      2_554  .      1_555  N
  SR1       O3        W2              136.242(7)      3_554  .      1_555  N

# Powder diffraction data for histogram  5
data_SR2LA2NIW2O12_SYNCH4_p_05

_pd_block_id
  2024-03-29T20:27|SR2LA2NIW2O12_SYNCH4_H_05|ryan|P02p1
#==============================================================================
# 9. INSTRUMENT CHARACTERIZATION

_exptl_special_details
; ?
;

# if regions of the data are excluded, the reason(s) are supplied here:
_pd_proc_info_excluded_regions
; ?
;

# The following item is used to identify the equipment used to record
# the powder pattern when the diffractogram was measured at a laboratory
# other than the authors' home institution, e.g. when neutron or synchrotron
# radiation is used.

_pd_instr_location
; ?
;
_pd_calibration_special_details           # description of the method used
                                          # to calibrate the instrument
; ?
;

_diffrn_ambient_temperature       ?
_diffrn_source                    ?
_diffrn_source_target             ?
_diffrn_source_type               ?
_diffrn_measurement_device_type   ?
_diffrn_detector                  ?
_diffrn_detector_type             ?       # make or model of detector

_pd_meas_scan_method              ?       # options are 'step', 'cont',
                                          # 'tof', 'fixed' or
                                          # 'disp' (= dispersive)
_pd_meas_special_details
;  ?
;

# The following two items identify the program(s) used (if appropriate).
_computing_data_collection        ?
_computing_data_reduction         ?

# Describe any processing performed on the data, prior to refinement.
# For example: a manual Lp correction or a precomputed absorption correction
_pd_proc_info_data_reduction      ?

# The following item is used for angular dispersive measurements only.

_diffrn_radiation_monochromator   ?

# The following items are used to define the size of the instrument.
# Not all distances are appropriate for all instrument types.

_pd_instr_dist_src/mono           ?
_pd_instr_dist_mono/spec          ?
_pd_instr_dist_src/spec           ?
_pd_instr_dist_spec/anal          ?
_pd_instr_dist_anal/detc          ?
_pd_instr_dist_spec/detc          ?

# 10. Specimen size and mounting information

# The next three fields give the specimen dimensions in mm.  The equatorial
# plane contains the incident and diffracted beam.

_pd_spec_size_axial               ?       # perpendicular to
                                          # equatorial plane

_pd_spec_size_equat               ?       # parallel to
                                          # scattering vector
                                          # in transmission

_pd_spec_size_thick               ?       # parallel to
                                          # scattering vector
                                          # in reflection

_pd_spec_mounting                         # This field should be
                                          # used to give details of the
                                          # container.
; ?
;

_pd_spec_mount_mode               ?       # options are 'reflection'
                                          # or 'transmission'

_pd_spec_shape                    ?       # options are 'cylinder'
                                          # 'flat_sheet' or 'irregular'

# phase table
loop_     _pd_phase_id
          _pd_phase_block_id
          _pd_phase_mass_%
          _pd_proc_ls_profile_function
          _pd_proc_ls_peak_cutoff
  1  2024-03-29T20:27|SR2LA2NIW2O12_SYNCH4_phase1|ryan||
           95.330(20)
;
 CW Profile function number 3 with  19 terms
 Pseudovoigt profile coefficients as parameterized in
 P. Thompson, D.E. Cox & J.B. Hastings (1987). J. Appl. Cryst.,20,79-83.
 Asymmetry correction of L.W. Finger, D.E. Cox & A. P. Jephcoat (1994).
 J. Appl. Cryst.,27,892-900.
 #1(GU)   =   15.572 #2(GV)   =   -0.768 #3(GW)   =    1.403
 #4(GP)   =    0.000 #5(LX)   =    0.247 #6(LY)   =    1.309
 #7(S/L)  =   0.0010 #8(H/L)  =   0.0010
 #9(trns) =     0.00 #10(shft)=   0.0000
 #11(stec)=     0.00 #12(ptec)=     0.00 #13(sfec)=     0.00
 #14(L11) =    0.006 #15(L22) =   -0.008 #16(L33) =    0.007
 #17(L12) =   -0.147 #18(L13) =   -0.004 #19(L23) =   -0.066
 Peak tails are ignored  where the intensity is below 0.0000 times the peak
   Aniso. broadening axis   0.0   0.0   1.0
;
           0.00000
  5  2024-03-29T20:27|SR2LA2NIW2O12_SYNCH4_phase5|ryan||
            4.67(10)
;
 CW Profile function number 3 with  19 terms
 Pseudovoigt profile coefficients as parameterized in
 P. Thompson, D.E. Cox & J.B. Hastings (1987). J. Appl. Cryst.,20,79-83.
 Asymmetry correction of L.W. Finger, D.E. Cox & A. P. Jephcoat (1994).
 J. Appl. Cryst.,27,892-900.
 #1(GU)   =  232.494 #2(GV)   =  -13.511 #3(GW)   =    1.625
 #4(GP)   =    0.000 #5(LX)   =    0.784 #6(LY)   =    0.000
 #7(S/L)  =   0.0010 #8(H/L)  =   0.0010
 #9(trns) =     0.00 #10(shft)=   0.0000
 #11(stec)=     0.00 #12(ptec)=     0.00 #13(sfec)=     0.00
 #14(L11) =    0.000 #15(L22) =    0.000 #16(L33) =    0.000
 #17(L12) =    0.000 #18(L13) =    0.000 #19(L23) =    0.000
 Peak tails are ignored  where the intensity is below 0.0000 times the peak
   Aniso. broadening axis   0.0   0.0   1.0
;
           0.00000

loop_ _atom_type_symbol
      _atom_type_scat_dispersion_real
      _atom_type_scat_dispersion_imag
      _atom_type_scat_Cromer_Mann_a1
      _atom_type_scat_Cromer_Mann_a2
      _atom_type_scat_Cromer_Mann_a3
      _atom_type_scat_Cromer_Mann_a4
      _atom_type_scat_Cromer_Mann_b1
      _atom_type_scat_Cromer_Mann_b2
      _atom_type_scat_Cromer_Mann_b3
      _atom_type_scat_Cromer_Mann_b4
      _atom_type_scat_Cromer_Mann_c
      _atom_type_scat_source
  La+3    0.000    0.000
 20.2489 2.92070 19.3763 0.25070 11.6323 17.8211 0.33605 54.9453 2.40860 
  International_Tables_Vol_C
  Zn+2    0.000    0.000
 11.9719 2.99460 7.38620 0.20310 6.46680 7.08260 1.39400 18.0995 0.78070 
  International_Tables_Vol_C
  Sr+2    0.000    0.000
 18.0874 1.49070 8.13730 12.6963 2.56540 24.5651 -34.193 -0.0138 41.4025 
  International_Tables_Vol_C
  O-2    0.000    0.000
 3.76936 15.0797 2.53342 6.30430 1.91579 40.3445 1.55094 0.31291 0.22789 
  International_Tables_Vol_C
  Ni+2    0.000    0.000
 11.4166 3.67660 7.40050 0.24490 5.34420 8.87300 0.97730 22.1626 0.86140 
  International_Tables_Vol_C
  W+6    0.000    0.000
 29.4936 1.42755 19.3763 0.10462 13.0544 5.93667 5.06412 11.1972 1.01074 
  International_Tables_Vol_C
_diffrn_radiation_probe                x-ray
_diffrn_radiation_polarisn_ratio       0.99
_diffrn_radiation_wavelength           0.20734
_diffrn_radiation_type                 ?
_pd_proc_ls_prof_R_factor              0.0516
_pd_proc_ls_prof_wR_factor             0.0791
_pd_proc_ls_prof_wR_expected           0.0066
_refine_ls_R_Fsqd_factor               0.06783

_pd_proc_ls_background_function
;   GSAS Background function number 1 with 10 terms.
 Shifted Chebyshev function of 1st kind
      1:    14941.6     2:   -10521.5     3:    5161.33     4:   -2129.50    
      5:   -36.7435     6:    582.541     7:   -328.625     8:   -57.0655    
      9:    315.190    10:   -184.880    
;

_exptl_absorpt_process_details
;   GSAS Absorption/surface roughness correction: function number 0
 No correction is applied.
;
_exptl_absorpt_correction_T_min        1.00000
_exptl_absorpt_correction_T_max        1.00000
# Extinction correction
_gsas_exptl_extinct_corr_T_min         1.00000
_gsas_exptl_extinct_corr_T_max         1.00000
_pd_proc_info_datetime                 2024-03-29T20:27:37
_pd_calc_method                        "Rietveld Refinement"

#---- raw/calc data loop -----
_pd_meas_2theta_range_min              0.0
_pd_meas_2theta_range_max              17.3
_pd_meas_2theta_range_inc              0.00552
_pd_proc_2theta_range_min              0.00011
_pd_proc_2theta_range_max              17.30011
_pd_proc_2theta_range_inc              0.00552

loop_
      _pd_meas_intensity_total
      _pd_proc_ls_weight
      _pd_proc_intensity_bkg_calc
      _pd_calc_intensity_total
    0(90)         0.0         32403.   .
    0(90)         0.0         32363.   .
    0(90)         0.0         32324.   .
    0(90)         0.0         32285.   .
    0(90)         0.0         32246.   .
    0(90)         0.0         32208.   .
    0(90)         0.0         32170.   .
    0(90)         0.0         32132.   .
    0(90)         0.0         32095.   .
    0(90)         0.0         32057.   .
    0(90)         0.0         32020.   .
    0(90)         0.0         31983.   .
    0(90)         0.0         31947.   .
    0(90)         0.0         31911.   .
    0(90)         0.0         31875.   .
    0(90)         0.0         31839.   .
    0(90)         0.0         31803.   .
    0(90)         0.0         31768.   .
    0(90)         0.0         31733.   .
    0(90)         0.0         31698.   .
    0(90)         0.0         31664.   .
    0(90)         0.0         31629.   .
    0(90)         0.0         31595.   .
    0(90)         0.0         31561.   .
    0(90)         0.0         31528.   .
    0(90)         0.0         31494.   .
    0(90)         0.0         31461.   .
    0(90)         0.0         31428.   .
    0(90)         0.0         31395.   .
    0(90)         0.0         31362.   .
    0(90)         0.0         31330.   .
    0(90)         0.0         31298.   .
    0(90)         0.0         31266.   .
    0(90)         0.0         31234.   .
    0(90)         0.0         31203.   .
    0(90)         0.0         31171.   .
    0(90)         0.0         31140.   .
    0(90)         0.0         31109.   .
    0(90)         0.0         31078.   .
    0(90)         0.0         31048.   .
    0(90)         0.0         31018.   .
    0(90)         0.0         30987.   .
    0(90)         0.0         30957.   .
    0(90)         0.0         30927.   .
    0(90)         0.0         30898.   .
    0(90)         0.0         30868.   .
    0(90)         0.0         30839.   .
    0(90)         0.0         30810.   .
    0(90)         0.0         30781.   .
    0(90)         0.0         30752.   .
    0(90)         0.0         30724.   .
    0(90)         0.0         30695.   .
    0(90)         0.0         30667.   .
    0(90)         0.0         30639.   .
    0(90)         0.0         30611.   .
    0(90)         0.0         30583.   .
    0(90)         0.0         30555.   .
    0(90)         0.0         30528.   .
    0(90)         0.0         30501.   .
    0(90)         0.0         30473.   .
    0(90)         0.0         30446.   .
    0(90)         0.0         30420.   .
    0(90)         0.0         30393.   .
    0(90)         0.0         30366.   .
    0(90)         0.0         30340.   .
    0(90)         0.0         30313.   .
    0(90)         0.0         30287.   .
    0(90)         0.0         30261.   .
    0(90)         0.0         30235.   .
    0(90)         0.0         30210.   .
    0(90)         0.0         30184.   .
    0(90)         0.0         30158.   .
    0(90)         0.0         30133.   .
    0(90)         0.0         30108.   .
    0(90)         0.0         30083.   .
    0(90)         0.0         30058.   .
    0(90)         0.0         30033.   .
    0(90)         0.0         30008.   .
    0(90)         0.0         29983.   .
    0(90)         0.0         29959.   .
    0(90)         0.0         29935.   .
    0(90)         0.0         29910.   .
    0(90)         0.0         29886.   .
    0(90)         0.0         29862.   .
    0(90)         0.0         29838.   .
    0(90)         0.0         29814.   .
    0(90)         0.0         29790.   .
    0(90)         0.0         29767.   .
    0(90)         0.0         29743.   .
    0(90)         0.0         29720.   .
    0(90)         0.0         29696.   .
    0(90)         0.0         29673.   .
    0(90)         0.0         29650.   .
    0(90)         0.0         29627.   .
    0(90)         0.0         29604.   .
    0(90)         0.0         29581.   .
    0(90)         0.0         29558.   .
    0(90)         0.0         29536.   .
    0(90)         0.0         29513.   .
    0(90)         0.0         29491.   .
    0(90)         0.0         29468.   .
    0(90)         0.0         29446.   .
    0(90)         0.0         29424.   .
    0(90)         0.0         29401.   .
    0(90)         0.0         29379.   .
    0(90)         0.0         29357.   .
    0(90)         0.0         29335.   .
    0(90)         0.0         29313.   .
    0(90)         0.0         29292.   .
    0(90)         0.0         29270.   .
    0(90)         0.0         29248.   .
    0(90)         0.0         29227.   .
    0(90)         0.0         29205.   .
    0(90)         0.0         29184.   .
    0(90)         0.0         29162.   .
    0(90)         0.0         29141.   .
    0(90)         0.0         29120.   .
    0(90)         0.0         29099.   .
    0(90)         0.0         29078.   .
    0(90)         0.0         29057.   .
    0(90)         0.0         29036.   .
    0(90)         0.0         29015.   .
    0(90)         0.0         28994.   .
    0(90)         0.0         28973.   .
    0(90)         0.0         28952.   .
    0(90)         0.0         28932.   .
    0(90)         0.0         28911.   .
    0(90)         0.0         28890.   .
    0(90)         0.0         28870.   .
    0(90)         0.0         28849.   .
    0(90)         0.0         28829.   .
    0(90)         0.0         28808.   .
    0(90)         0.0         28788.   .
    0(90)         0.0         28768.   .
    0(90)         0.0         28748.   .
    0(90)         0.0         28727.   .
    0(90)         0.0         28707.   .
    0(90)         0.0         28687.   .
    0(90)         0.0         28667.   .
    0(90)         0.0         28647.   .
    0(90)         0.0         28627.   .
    0(90)         0.0         28607.   .
    0(90)         0.0         28587.   .
    0(90)         0.0         28567.   .
    0(90)         0.0         28547.   .
    0(90)         0.0         28527.   .
    0(90)         0.0         28508.   .
    0(90)         0.0         28488.   .
    0(90)         0.0         28468.   .
    0(90)         0.0         28448.   .
    0(90)         0.0         28429.   .
    0(90)         0.0         28409.   .
    0(90)         0.0         28389.   .
   29690(170)     0.0000337   28370.   28377.
   29640(170)     0.0000337   28350.   28357.
   29560(170)     0.0000338   28331.   28338.
   29520(170)     0.0000339   28311.   28318.
   29470(170)     0.0000339   28292.   28299.
   29410(170)     0.0000340   28272.   28279.
   29360(170)     0.0000341   28253.   28260.
   29320(170)     0.0000341   28234.   28241.
   29300(170)     0.0000341   28214.   28221.
   29210(170)     0.0000342   28195.   28202.
   29150(170)     0.0000343   28175.   28183.
   29130(170)     0.0000343   28156.   28164.
   29060(170)     0.0000344   28137.   28144.
   28980(170)     0.0000345   28117.   28125.
   28980(170)     0.0000345   28098.   28106.
   28980(170)     0.0000345   28079.   28087.
   28910(170)     0.0000346   28060.   28068.
   28860(170)     0.0000346   28040.   28049.
   28850(170)     0.0000347   28021.   28029.
   28740(170)     0.0000348   28002.   28010.
   28650(170)     0.0000349   27983.   27991.
   28600(170)     0.0000350   27964.   27972.
   28550(170)     0.0000350   27944.   27953.
   28510(170)     0.0000351   27925.   27934.
   28470(170)     0.0000351   27906.   27915.
   28410(170)     0.0000352   27887.   27896.
   28340(170)     0.0000353   27868.   27877.
   28290(170)     0.0000353   27849.   27858.
   28240(170)     0.0000354   27829.   27839.
   28190(170)     0.0000355   27810.   27820.
   28110(170)     0.0000356   27791.   27801.
   28060(170)     0.0000356   27772.   27783.
   28060(170)     0.0000356   27753.   27764.
   28020(170)     0.0000357   27734.   27745.
   28010(170)     0.0000357   27715.   27726.
   27980(170)     0.0000357   27696.   27707.
   27950(170)     0.0000358   27677.   27688.
   27920(170)     0.0000358   27657.   27669.
   27870(170)     0.0000359   27638.   27650.
   27850(170)     0.0000359   27619.   27632.
   27840(170)     0.0000359   27600.   27613.
   27730(170)     0.0000361   27581.   27594.
   27650(170)     0.0000362   27562.   27575.
   27600(170)     0.0000362   27543.   27557.
   27570(170)     0.0000363   27524.   27538.
   27550(170)     0.0000363   27505.   27519.
   27500(170)     0.0000364   27485.   27501.
   27410(170)     0.0000365   27466.   27482.
   27400(170)     0.0000365   27447.   27463.
   27360(170)     0.0000365   27428.   27445.
   27340(170)     0.0000366   27409.   27426.
   27350(170)     0.0000366   27390.   27408.
   27290(170)     0.0000366   27371.   27389.
   27220(170)     0.0000367   27351.   27371.
   27220(170)     0.0000367   27332.   27352.
   27210(170)     0.0000367   27313.   27334.
   27160(170)     0.0000368   27294.   27316.
   27090(170)     0.0000369   27275.   27298.
   27050(160)     0.0000370   27256.   27279.
   27070(170)     0.0000369   27236.   27261.
   27030(160)     0.0000370   27217.   27244.
   26990(160)     0.0000371   27198.   27226.
   26940(160)     0.0000371   27179.   27208.
   26930(160)     0.0000371   27159.   27191.
   26920(160)     0.0000372   27140.   27173.
   26930(160)     0.0000371   27121.   27156.
   26870(160)     0.0000372   27102.   27140.
   26810(160)     0.0000373   27082.   27123.
   26880(160)     0.0000372   27063.   27107.
   26870(160)     0.0000372   27044.   27091.
   26810(160)     0.0000373   27024.   27076.
   26760(160)     0.0000374   27005.   27062.
   26730(160)     0.0000374   26985.   27048.
   26700(160)     0.0000374   26966.   27036.
   26720(160)     0.0000374   26947.   27024.
   26740(160)     0.0000374   26927.   27015.
   26700(160)     0.0000374   26908.   27007.
   26710(160)     0.0000374   26888.   27002.
   26680(160)     0.0000375   26869.   27001.
   26630(160)     0.0000376   26849.   27005.
   26660(160)     0.0000375   26830.   27018.
   26700(160)     0.0000374   26810.   27052.
   26770(160)     0.0000374   26791.   27150.
   26860(160)     0.0000372   26771.   27441.
   27220(170)     0.0000367   26752.   28246.
   28270(170)     0.0000354   26732.   30139.
   31100(180)     0.0000322   26712.   33783.
   35740(190)     0.0000280   26693.   39337.
   40200(200)     0.0000249   26673.   45733.
   42780(210)     0.0000234   26653.   50573.
   43650(210)     0.0000229   26634.   51327.
   41900(210)     0.0000239   26614.   47526.
   38230(200)     0.0000262   26594.   41277.
   33650(180)     0.0000297   26574.   35225.
   29680(170)     0.0000337   26555.   30906.
   27590(170)     0.0000362   26535.   28481.
   26800(160)     0.0000373   26515.   27367.
   26500(160)     0.0000377   26495.   26921.
   26390(160)     0.0000379   26475.   26744.
   26310(160)     0.0000380   26455.   26658.
   26290(160)     0.0000380   26435.   26601.
   26260(160)     0.0000381   26415.   26556.
   26190(160)     0.0000382   26395.   26516.
   26170(160)     0.0000382   26375.   26480.
   26150(160)     0.0000382   26355.   26448.
   26110(160)     0.0000383   26335.   26418.
   26070(160)     0.0000384   26315.   26389.
   26050(160)     0.0000384   26295.   26362.
   26050(160)     0.0000384   26275.   26336.
   26040(160)     0.0000384   26255.   26311.
   26010(160)     0.0000384   26235.   26286.
   25990(160)     0.0000385   26215.   26262.
   25940(160)     0.0000386   26194.   26239.
   25910(160)     0.0000386   26174.   26215.
   25890(160)     0.0000386   26154.   26193.
   25900(160)     0.0000386   26134.   26170.
   25900(160)     0.0000386   26113.   26148.
   25860(160)     0.0000387   26093.   26126.
   25860(160)     0.0000387   26072.   26104.
   25860(160)     0.0000387   26052.   26082.
   25820(160)     0.0000387   26032.   26060.
   25780(160)     0.0000388   26011.   26039.
   25760(160)     0.0000388   25991.   26017.
   25760(160)     0.0000388   25970.   25996.
   25720(160)     0.0000389   25950.   25974.
   25720(160)     0.0000389   25929.   25953.
   25700(160)     0.0000389   25908.   25932.
   25680(160)     0.0000389   25888.   25910.
   25670(160)     0.0000390   25867.   25889.
   25660(160)     0.0000390   25846.   25868.
   25620(160)     0.0000390   25826.   25847.
   25560(160)     0.0000391   25805.   25826.
   25530(160)     0.0000392   25784.   25804.
   25530(160)     0.0000392   25763.   25783.
   25520(160)     0.0000392   25743.   25762.
   25530(160)     0.0000392   25722.   25741.
   25610(160)     0.0000391   25701.   25720.
   25810(160)     0.0000387   25680.   25699.
   26130(160)     0.0000383   25659.   25677.
   26440(160)     0.0000378   25638.   25656.
   26580(160)     0.0000376   25617.   25635.
   26590(160)     0.0000376   25596.   25614.
   26360(160)     0.0000379   25575.   25593.
   26020(160)     0.0000384   25554.   25571.
   25610(160)     0.0000390   25533.   25550.
   25350(160)     0.0000394   25512.   25529.
   25240(160)     0.0000396   25491.   25508.
   25180(160)     0.0000397   25469.   25486.
   25130(160)     0.0000398   25448.   25465.
   25120(160)     0.0000398   25427.   25444.
   25080(160)     0.0000399   25406.   25422.
   25040(160)     0.0000399   25384.   25401.
   25020(160)     0.0000400   25363.   25380.
   25010(160)     0.0000400   25342.   25358.
   24990(160)     0.0000400   25320.   25337.
   24960(160)     0.0000401   25299.   25315.
   24960(160)     0.0000401   25277.   25294.
   24940(160)     0.0000401   25256.   25273.
   24890(160)     0.0000402   25234.   25251.
   24870(160)     0.0000402   25213.   25229.
   24830(160)     0.0000403   25191.   25208.
   24810(160)     0.0000403   25170.   25186.
   24760(160)     0.0000404   25148.   25165.
   24700(160)     0.0000405   25126.   25143.
   24660(160)     0.0000406   25105.   25121.
   24650(160)     0.0000406   25083.   25100.
   24630(160)     0.0000406   25061.   25078.
   24640(160)     0.0000406   25039.   25056.
   24610(160)     0.0000406   25017.   25035.
   24560(160)     0.0000407   24996.   25013.
   24530(160)     0.0000408   24974.   24991.
   24530(160)     0.0000408   24952.   24969.
   24480(160)     0.0000409   24930.   24948.
   24440(160)     0.0000409   24908.   24926.
   24440(160)     0.0000409   24886.   24904.
   24410(160)     0.0000410   24864.   24882.
   24420(160)     0.0000410   24842.   24860.
   24370(160)     0.0000410   24820.   24838.
   24320(160)     0.0000411   24798.   24816.
   24310(160)     0.0000411   24776.   24794.
   24300(160)     0.0000411   24754.   24772.
   24300(160)     0.0000412   24731.   24750.
   24250(160)     0.0000412   24709.   24728.
   24230(160)     0.0000413   24687.   24706.
   24230(160)     0.0000413   24665.   24684.
   24250(160)     0.0000412   24642.   24662.
   24230(160)     0.0000413   24620.   24640.
   24220(160)     0.0000413   24598.   24617.
   24190(160)     0.0000413   24575.   24595.
   24170(160)     0.0000414   24553.   24573.
   24160(160)     0.0000414   24530.   24551.
   24140(160)     0.0000414   24508.   24528.
   24080(160)     0.0000415   24485.   24506.
   24060(160)     0.0000416   24463.   24484.
   24000(160)     0.0000417   24440.   24462.
   23960(160)     0.0000417   24418.   24439.
   23950(160)     0.0000418   24395.   24417.
   23950(160)     0.0000418   24373.   24395.
   24010(160)     0.0000417   24350.   24372.
   23960(160)     0.0000417   24327.   24350.
   23910(160)     0.0000418   24304.   24327.
   23890(160)     0.0000419   24282.   24305.
   23900(160)     0.0000418   24259.   24282.
   23850(150)     0.0000419   24236.   24260.
   23840(150)     0.0000420   24213.   24237.
   23820(150)     0.0000420   24190.   24215.
   23810(150)     0.0000420   24168.   24192.
   23810(150)     0.0000420   24145.   24170.
   23810(150)     0.0000420   24122.   24147.
   23810(150)     0.0000420   24099.   24125.
   23790(150)     0.0000420   24076.   24102.
   23770(150)     0.0000421   24053.   24080.
   23750(150)     0.0000421   24030.   24057.
   23790(150)     0.0000420   24007.   24034.
   23750(150)     0.0000421   23984.   24012.
   23770(150)     0.0000421   23961.   23989.
   23770(150)     0.0000421   23937.   23966.
   23730(150)     0.0000421   23914.   23944.
   23730(150)     0.0000421   23891.   23921.
   23760(150)     0.0000421   23868.   23898.
   23790(150)     0.0000420   23845.   23876.
   23800(150)     0.0000420   23821.   23853.
   23830(150)     0.0000420   23798.   23830.
   23850(150)     0.0000419   23775.   23808.
   23870(150)     0.0000419   23751.   23785.
   23940(160)     0.0000418   23728.   23762.
   23990(160)     0.0000417   23705.   23740.
   24000(160)     0.0000417   23681.   23717.
   24050(160)     0.0000416   23658.   23694.
   24140(160)     0.0000414   23634.   23672.
   24250(160)     0.0000412   23611.   23649.
   24350(160)     0.0000411   23588.   23627.
   24460(160)     0.0000409   23564.   23604.
   24590(160)     0.0000407   23540.   23581.
   24720(160)     0.0000405   23517.   23559.
   24910(160)     0.0000401   23493.   23536.
   25130(160)     0.0000398   23470.   23514.
   25400(160)     0.0000394   23446.   23491.
   26060(160)     0.0000384   23422.   23469.
   26700(160)     0.0000375   23399.   23446.
   27240(170)     0.0000367   23375.   23424.
   27570(170)     0.0000363   23351.   23402.
   27790(170)     0.0000360   23328.   23379.
   27770(170)     0.0000360   23304.   23357.
   26950(160)     0.0000371   23280.   23335.
   26140(160)     0.0000383   23256.   23313.
   25630(160)     0.0000390   23232.   23291.
   25410(160)     0.0000394   23209.   23269.
   25230(160)     0.0000396   23185.   23247.
   25030(160)     0.0000400   23161.   23225.
   24860(160)     0.0000402   23137.   23203.
   24700(160)     0.0000405   23113.   23182.
   24530(160)     0.0000408   23089.   23160.
   24390(160)     0.0000410   23065.   23139.
   24260(160)     0.0000412   23041.   23118.
   24130(160)     0.0000414   23017.   23097.
   24040(160)     0.0000416   22993.   23076.
   23950(160)     0.0000418   22969.   23055.
   23860(150)     0.0000419   22945.   23035.
   23820(150)     0.0000420   22921.   23015.
   23750(150)     0.0000421   22897.   22995.
   23650(150)     0.0000423   22873.   22975.
   23600(150)     0.0000424   22849.   22956.
   23570(150)     0.0000424   22825.   22938.
   23550(150)     0.0000425   22800.   22922.
   23560(150)     0.0000424   22776.   22904.
   23550(150)     0.0000425   22752.   22887.
   23570(150)     0.0000424   22728.   22870.
   23580(150)     0.0000424   22704.   22854.
   23580(150)     0.0000424   22679.   22839.
   23560(150)     0.0000425   22655.   22970.
   23550(150)     0.0000425   22631.   22981.
   23570(150)     0.0000424   22607.   23000.
   23560(150)     0.0000424   22582.   23031.
   23590(150)     0.0000424   22558.   23085.
   23600(150)     0.0000424   22534.   23193.
   23650(150)     0.0000423   22509.   23427.
   23780(150)     0.0000420   22485.   23932.
   24210(160)     0.0000413   22460.   24937.
   25410(160)     0.0000394   22436.   26676.
   27620(170)     0.0000362   22412.   29210.
   29950(170)     0.0000334   22387.   32198.
   31840(180)     0.0000314   22363.   34795.
   32890(180)     0.0000304   22338.   35854.
   32590(180)     0.0000307   22314.   34781.
   30570(180)     0.0000327   22289.   32225.
   28170(170)     0.0000355   22265.   29340.
   26020(160)     0.0000384   22240.   26959.
   24510(160)     0.0000408   22216.   25413.
   24000(160)     0.0000417   22191.   24672.
   24070(160)     0.0000416   22167.   24647.
   24700(160)     0.0000405   22142.   25626.
   26590(160)     0.0000376   22118.   28954.
   32350(180)     0.0000309   22093.   37840.
   49980(220)     0.0000200   22069.   57324.
   89440(300)     0.0000112   22044.   91540.
   139240(370)    7.18e-6     22019.   138031.
   181120(430)    5.52e-6     21995.   183424.
   199760(450)    5.01e-6     21970.   207069.
   190620(440)    5.25e-6     21946.   195247.
   158970(400)    6.29e-6     21921.   155056.
   116190(340)    8.61e-6     21896.   106793.
   74090(270)     0.0000135   21872.   67361.
   44880(210)     0.0000223   21847.   42857.
   32150(180)     0.0000311   21822.   30753.
   27830(170)     0.0000359   21798.   25807.
   25690(160)     0.0000389   21773.   24010.
   24170(160)     0.0000414   21748.   23330.
   23110(150)     0.0000433   21723.   22999.
   22680(150)     0.0000441   21699.   22785.
   22490(150)     0.0000445   21674.   22624.
   22400(150)     0.0000446   21649.   22501.
   22410(150)     0.0000446   21625.   22414.
   22440(150)     0.0000446   21600.   22384.
   22550(150)     0.0000443   21575.   22469.
   22820(150)     0.0000438   21550.   22772.
   23640(150)     0.0000423   21526.   23402.
   25050(160)     0.0000399   21501.   24358.
   26410(160)     0.0000379   21476.   25412.
   27130(170)     0.0000369   21451.   26121.
   27030(160)     0.0000370   21426.   26084.
   26240(160)     0.0000381   21402.   25314.
   25030(160)     0.0000399   21377.   24232.
   23640(150)     0.0000423   21352.   23280.
   22500(150)     0.0000444   21327.   22699.
   22020(150)     0.0000454   21302.   22567.
   22100(150)     0.0000452   21278.   23033.
   22840(150)     0.0000438   21253.   24610.
   25230(160)     0.0000396   21228.   28314.
   31500(180)     0.0000317   21203.   35292.
   41790(200)     0.0000239   21178.   45720.
   52340(230)     0.0000191   21153.   57528.
   59360(240)     0.0000168   21129.   66272.
   61020(250)     0.0000164   21104.   67306.
   58850(240)     0.0000170   21079.   59977.
   53750(230)     0.0000186   21054.   48361.
   47980(220)     0.0000208   21029.   37252.
   44300(210)     0.0000226   21004.   29338.
   38940(200)     0.0000257   20980.   24870.
   33400(180)     0.0000299   20955.   22789.
   29980(170)     0.0000334   20930.   21939.
   26200(160)     0.0000382   20905.   21593.
   23070(150)     0.0000434   20880.   21422.
   21530(150)     0.0000464   20855.   21312.
   20930(150)     0.0000478   20830.   21226.
   20640(140)     0.0000485   20806.   21154.
   20480(140)     0.0000488   20781.   21091.
   20400(140)     0.0000490   20756.   21035.
   20300(140)     0.0000493   20731.   20985.
   20270(140)     0.0000493   20706.   20939.
   20240(140)     0.0000494   20681.   20896.
   20240(140)     0.0000494   20657.   20856.
   20300(140)     0.0000492   20632.   20818.
   20340(140)     0.0000492   20607.   20782.
   20310(140)     0.0000492   20582.   20748.
   20260(140)     0.0000494   20557.   20714.
   20200(140)     0.0000495   20532.   20682.
   20150(140)     0.0000496   20508.   20651.
   20070(140)     0.0000498   20483.   20620.
   19970(140)     0.0000501   20458.   20590.
   19900(140)     0.0000503   20433.   20561.
   19840(140)     0.0000504   20408.   20532.
   19780(140)     0.0000505   20384.   20504.
   19760(140)     0.0000506   20359.   20476.
   19730(140)     0.0000507   20334.   20449.
   19720(140)     0.0000507   20309.   20422.
   19750(140)     0.0000506   20284.   20396.
   19980(140)     0.0000501   20260.   20369.
   20610(140)     0.0000485   20235.   20344.
   21590(150)     0.0000463   20210.   20318.
   22740(150)     0.0000440   20185.   20293.
   23500(150)     0.0000425   20161.   20269.
   23250(150)     0.0000430   20136.   20244.
   22600(150)     0.0000442   20111.   20221.
   21540(150)     0.0000464   20086.   20197.
   20500(140)     0.0000488   20062.   20174.
   19770(140)     0.0000506   20037.   20152.
   19460(140)     0.0000514   20012.   20131.
   19380(140)     0.0000516   19988.   20110.
   19350(140)     0.0000517   19963.   20091.
   19370(140)     0.0000516   19938.   20072.
   19360(140)     0.0000517   19913.   20055.
   19320(140)     0.0000518   19889.   20040.
   19250(140)     0.0000519   19864.   20028.
   19200(140)     0.0000521   19839.   20018.
   19160(140)     0.0000522   19815.   20013.
   19150(140)     0.0000522   19790.   20014.
   19150(140)     0.0000522   19766.   20025.
   19210(140)     0.0000521   19741.   20062.
   19320(140)     0.0000518   19716.   20180.
   19600(140)     0.0000510   19692.   20541.
   20370(140)     0.0000491   19667.   21530.
   22480(150)     0.0000445   19643.   23808.
   27590(170)     0.0000363   19618.   28055.
   35040(190)     0.0000285   19594.   34274.
   42270(210)     0.0000237   19569.   41044.
   46470(220)     0.0000215   19544.   45611.
   46810(220)     0.0000214   19520.   45460.
   42800(210)     0.0000234   19495.   40666.
   36430(190)     0.0000275   19471.   33818.
   29650(170)     0.0000337   19447.   27625.
   24280(160)     0.0000412   19422.   23433.
   21470(150)     0.0000466   19398.   21186.
   20170(140)     0.0000496   19373.   20190.
   19520(140)     0.0000512   19349.   19798.
   19120(140)     0.0000523   19324.   19638.
   18970(140)     0.0000527   19300.   19553.
   18920(140)     0.0000528   19276.   19493.
   18970(140)     0.0000527   19251.   19443.
   19120(140)     0.0000523   19227.   19399.
   19340(140)     0.0000517   19203.   19359.
   19560(140)     0.0000511   19178.   19322.
   19640(140)     0.0000509   19154.   19288.
   19550(140)     0.0000511   19130.   19255.
   19340(140)     0.0000517   19105.   19224.
   19090(140)     0.0000524   19081.   19194.
   18840(140)     0.0000531   19057.   19165.
   18630(140)     0.0000537   19033.   19137.
   18440(140)     0.0000542   19009.   19109.
   18300(140)     0.0000546   18984.   19082.
   18190(140)     0.0000550   18960.   19055.
   18120(140)     0.0000552   18936.   19029.
   18060(130)     0.0000554   18912.   19004.
   18070(130)     0.0000553   18888.   18978.
   18030(130)     0.0000555   18864.   18953.
   17980(130)     0.0000556   18840.   18929.
   17940(130)     0.0000557   18816.   18904.
   17950(130)     0.0000557   18791.   18880.
   18020(130)     0.0000555   18767.   18857.
   18060(130)     0.0000554   18743.   18834.
   18090(140)     0.0000553   18719.   18811.
   18120(140)     0.0000552   18695.   18788.
   18070(130)     0.0000553   18672.   18766.
   17990(130)     0.0000556   18648.   18745.
   17930(130)     0.0000558   18624.   18724.
   17920(130)     0.0000558   18600.   18705.
   17950(130)     0.0000557   18576.   18686.
   17990(130)     0.0000556   18552.   18669.
   18010(130)     0.0000555   18528.   18655.
   18060(130)     0.0000554   18504.   18647.
   18050(130)     0.0000554   18481.   18654.
   18060(130)     0.0000554   18457.   18710.
   18140(140)     0.0000551   18433.   18892.
   18470(140)     0.0000541   18409.   19351.
   19410(140)     0.0000515   18386.   20268.
   21010(150)     0.0000476   18362.   21713.
   22750(150)     0.0000440   18338.   23446.
   23950(160)     0.0000418   18315.   24854.
   24000(160)     0.0000417   18291.   25213.
   23080(150)     0.0000433   18268.   24290.
   21660(150)     0.0000462   18244.   22604.
   20060(140)     0.0000499   18220.   20892.
   18650(140)     0.0000536   18197.   19618.
   17870(130)     0.0000560   18173.   18869.
   17600(130)     0.0000568   18150.   18503.
   17470(130)     0.0000572   18127.   18342.
   17390(130)     0.0000575   18103.   18267.
   17370(130)     0.0000576   18080.   18222.
   17380(130)     0.0000575   18056.   18187.
   17380(130)     0.0000575   18033.   18156.
   17400(130)     0.0000575   18010.   18127.
   17390(130)     0.0000575   17986.   18100.
   17330(130)     0.0000577   17963.   18073.
   17330(130)     0.0000577   17940.   18048.
   17310(130)     0.0000578   17917.   18023.
   17280(130)     0.0000579   17893.   17998.
   17240(130)     0.0000580   17870.   17974.
   17210(130)     0.0000581   17847.   17950.
   17130(130)     0.0000584   17824.   17927.
   17110(130)     0.0000584   17801.   17904.
   17090(130)     0.0000585   17778.   17881.
   17100(130)     0.0000585   17755.   17858.
   17200(130)     0.0000582   17732.   17836.
   17660(130)     0.0000566   17709.   17813.
   18790(140)     0.0000532   17686.   17791.
   20370(140)     0.0000491   17663.   17769.
   22030(150)     0.0000454   17640.   17747.
   22860(150)     0.0000437   17617.   17726.
   22330(150)     0.0000448   17594.   17704.
   21540(150)     0.0000464   17572.   17683.
   20520(140)     0.0000487   17549.   17661.
   18980(140)     0.0000527   17526.   17640.
   17610(130)     0.0000568   17503.   17619.
   17050(130)     0.0000586   17481.   17598.
   16840(130)     0.0000594   17458.   17577.
   16780(130)     0.0000596   17435.   17557.
   16750(130)     0.0000597   17413.   17536.
   16750(130)     0.0000597   17390.   17516.
   16780(130)     0.0000596   17367.   17496.
   16820(130)     0.0000594   17345.   17475.
   16910(130)     0.0000591   17322.   17455.
   17020(130)     0.0000588   17300.   17436.
   17080(130)     0.0000585   17278.   17416.
   17100(130)     0.0000585   17255.   17396.
   17100(130)     0.0000585   17233.   17377.
   17060(130)     0.0000586   17210.   17358.
   17000(130)     0.0000588   17188.   17339.
   16980(130)     0.0000589   17166.   17320.
   17000(130)     0.0000588   17144.   17301.
   17070(130)     0.0000586   17121.   17283.
   17160(130)     0.0000583   17099.   17265.
   17260(130)     0.0000579   17077.   17246.
   17580(130)     0.0000569   17055.   17799.
   18140(140)     0.0000551   17033.   17882.
   18930(140)     0.0000528   17011.   17997.
   19600(140)     0.0000510   16989.   18172.
   19600(140)     0.0000510   16967.   18589.
   19300(140)     0.0000518   16945.   19255.
   19670(140)     0.0000508   16923.   20689.
   21700(150)     0.0000461   16901.   23630.
   26820(160)     0.0000373   16879.   28992.
   36590(190)     0.0000273   16857.   37330.
   49210(220)     0.0000203   16835.   48052.
   59830(250)     0.0000167   16814.   58810.
   64960(260)     0.0000154   16792.   65711.
   64470(250)     0.0000155   16770.   65517.
   59710(240)     0.0000167   16749.   58943.
   49780(220)     0.0000201   16727.   49378.
   38090(200)     0.0000263   16705.   39709.
   29150(170)     0.0000343   16684.   31655.
   24280(160)     0.0000412   16662.   25891.
   21430(150)     0.0000467   16641.   22217.
   19520(140)     0.0000512   16619.   20071.
   18460(140)     0.0000542   16598.   18896.
   18110(140)     0.0000552   16576.   18272.
   18320(140)     0.0000546   16555.   17933.
   18870(140)     0.0000530   16534.   17731.
   19390(140)     0.0000516   16513.   17596.
   19760(140)     0.0000506   16491.   17495.
   19660(140)     0.0000509   16470.   17418.
   19430(140)     0.0000515   16449.   17356.
   19350(140)     0.0000517   16428.   17308.
   19560(140)     0.0000511   16407.   17269.
   20270(140)     0.0000493   16386.   17240.
   21510(150)     0.0000465   16365.   17219.
   22900(150)     0.0000437   16344.   17205.
   24440(160)     0.0000409   16323.   17198.
   25860(160)     0.0000387   16302.   17197.
   26530(160)     0.0000377   16281.   17204.
   25920(160)     0.0000386   16260.   17217.
   24210(160)     0.0000413   16239.   17237.
   22220(150)     0.0000450   16218.   17265.
   20350(140)     0.0000492   16198.   17301.
   18810(140)     0.0000532   16177.   17347.
   17840(130)     0.0000561   16156.   17404.
   17430(130)     0.0000574   16136.   17473.
   17330(130)     0.0000577   16115.   17557.
   17330(130)     0.0000577   16094.   17659.
   17390(130)     0.0000575   16074.   17781.
   17510(130)     0.0000571   16053.   17927.
   17730(130)     0.0000564   16033.   18105.
   17830(130)     0.0000561   16013.   18321.
   17900(130)     0.0000559   15992.   18584.
   18050(130)     0.0000554   15972.   18908.
   18340(140)     0.0000545   15952.   19311.
   18700(140)     0.0000535   15931.   19973.
   19180(140)     0.0000521   15911.   20653.
   19970(140)     0.0000501   15891.   21569.
   21400(150)     0.0000467   15871.   22961.
   24320(160)     0.0000411   15851.   25645.
   31200(180)     0.0000321   15831.   32182.
   48010(220)     0.0000208   15811.   49183.
   86460(290)     0.0000116   15791.   89635.
   172780(420)    5.79e-6     15771.   170888.
   326710(570)    3.061e-6    15751.   302994.
   497600(710)    2.010e-6    15731.   469734.
   615250(780)    1.625e-6    15711.   618795.
   646890(800)    1.546e-6    15692.   679200.
   589320(770)    1.697e-6    15672.   614961.
   461400(680)    2.167e-6    15652.   464196.
   303650(550)    3.293e-6    15632.   297918.
   159920(400)    6.25e-6     15613.   167418.
   73910(270)     0.0000135   15593.   87751.
   39260(200)     0.0000255   15574.   48373.
   27400(170)     0.0000365   15554.   31929.
   23460(150)     0.0000426   15535.   25626.
   22400(150)     0.0000446   15515.   22990.
   22170(150)     0.0000451   15496.   21537.
   22030(150)     0.0000454   15477.   20514.
   21590(150)     0.0000463   15457.   19724.
   20840(140)     0.0000480   15438.   19107.
   19840(140)     0.0000504   15419.   18625.
   18950(140)     0.0000528   15400.   18246.
   18320(140)     0.0000546   15381.   17940.
   18030(130)     0.0000555   15362.   17689.
   17980(130)     0.0000556   15343.   17480.
   18030(130)     0.0000555   15324.   17306.
   18200(140)     0.0000550   15305.   17158.
   18430(140)     0.0000543   15286.   17035.
   18600(140)     0.0000538   15267.   16931.
   18200(140)     0.0000550   15248.   16846.
   17870(130)     0.0000560   15229.   16776.
   17670(130)     0.0000566   15210.   16722.
   17560(130)     0.0000569   15192.   16681.
   17900(130)     0.0000559   15173.   16655.
   19520(140)     0.0000512   15154.   16642.
   24560(160)     0.0000407   15136.   16645.
   33480(180)     0.0000299   15117.   16663.
   42330(210)     0.0000236   15099.   16699.
   44700(210)     0.0000224   15080.   16756.
   43820(210)     0.0000228   15062.   16836.
   42780(210)     0.0000234   15044.   16946.
   40050(200)     0.0000250   15025.   17091.
   32000(180)     0.0000312   15007.   17282.
   23990(160)     0.0000417   14989.   17531.
   20370(140)     0.0000491   14970.   17861.
   19480(140)     0.0000513   14952.   18311.
   20010(140)     0.0000500   14934.   19011.
   21490(150)     0.0000465   14916.   20454.
   24770(160)     0.0000404   14898.   24458.
   33270(180)     0.0000301   14880.   36447.
   58960(240)     0.0000170   14862.   68741.
   135740(370)    7.37e-6     14844.   140814.
   294250(540)    3.399e-6    14826.   268874.
   492980(700)    2.028e-6    14809.   443527.
   651140(810)    1.536e-6    14791.   612879.
   706310(840)    1.416e-6    14773.   698368.
   654190(810)    1.529e-6    14755.   650472.
   521450(720)    1.918e-6    14738.   497780.
   347070(590)    2.881e-6    14720.   317346.
   186120(430)    5.37e-6     14703.   172632.
   83760(290)     0.0000119   14685.   84908.
   41890(210)     0.0000239   14668.   42979.
   27510(170)     0.0000364   14650.   26609.
   22060(150)     0.0000453   14633.   21069.
   19670(140)     0.0000508   14616.   19271.
   18600(140)     0.0000538   14598.   18797.
   18500(140)     0.0000541   14581.   19251.
   19860(140)     0.0000503   14564.   20972.
   23530(150)     0.0000425   14547.   24360.
   28760(170)     0.0000348   14530.   29377.
   32960(180)     0.0000303   14512.   34477.
   34520(190)     0.0000290   14495.   37592.
   33850(180)     0.0000295   14478.   36897.
   31210(180)     0.0000320   14462.   32791.
   26600(160)     0.0000376   14445.   27485.
   21790(150)     0.0000459   14428.   23120.
   19180(140)     0.0000521   14411.   20817.
   19560(140)     0.0000511   14394.   20665.
   21760(150)     0.0000459   14378.   22101.
   23740(150)     0.0000421   14361.   24218.
   24600(160)     0.0000406   14344.   25896.
   24470(160)     0.0000409   14328.   26090.
   24130(160)     0.0000415   14311.   24573.
   22030(150)     0.0000454   14295.   22112.
   19280(140)     0.0000519   14278.   19635.
   17260(130)     0.0000579   14262.   17725.
   16260(130)     0.0000615   14245.   16604.
   15930(130)     0.0000628   14229.   16330.
   16100(130)     0.0000621   14213.   17033.
   17000(130)     0.0000588   14197.   18948.
   18510(140)     0.0000540   14180.   22089.
   20000(140)     0.0000500   14164.   25779.
   20960(150)     0.0000477   14148.   28552.
   21520(150)     0.0000465   14132.   28899.
   21920(150)     0.0000456   14116.   26572.
   21990(150)     0.0000455   14100.   22845.
   21930(150)     0.0000456   14084.   19292.
   22150(150)     0.0000451   14068.   16801.
   21900(150)     0.0000457   14053.   15431.
   20460(140)     0.0000489   14037.   14810.
   18080(130)     0.0000553   14021.   14558.
   15750(130)     0.0000635   14005.   14449.
   14290(120)     0.0000700   13990.   14388.
   13700(120)     0.0000730   13974.   14343.
   13470(120)     0.0000742   13959.   14304.
   13310(120)     0.0000751   13943.   14268.
   13200(120)     0.0000757   13928.   14236.
   13080(110)     0.0000765   13912.   14205.
   12930(110)     0.0000773   13897.   14177.
   12900(110)     0.0000775   13882.   14149.
   12970(110)     0.0000771   13866.   14124.
   13060(110)     0.0000766   13851.   14099.
   13150(120)     0.0000760   13836.   14075.
   13230(120)     0.0000756   13821.   14051.
   13150(120)     0.0000760   13806.   14029.
   13000(110)     0.0000769   13791.   14007.
   12840(110)     0.0000779   13776.   13986.
   12630(110)     0.0000792   13761.   13965.
   12450(110)     0.0000803   13746.   13944.
   12370(110)     0.0000808   13731.   13925.
   12360(110)     0.0000809   13716.   13905.
   12330(110)     0.0000811   13701.   13886.
   12320(110)     0.0000812   13686.   13867.
   12270(110)     0.0000815   13672.   13848.
   12230(110)     0.0000817   13657.   13830.
   12200(110)     0.0000819   13642.   13812.
   12170(110)     0.0000822   13628.   13794.
   12120(110)     0.0000825   13613.   13777.
   12090(110)     0.0000827   13599.   13759.
   12060(110)     0.0000829   13584.   13742.
   12030(110)     0.0000832   13570.   13726.
   11980(110)     0.0000835   13556.   13709.
   11980(110)     0.0000835   13541.   13693.
   12040(110)     0.0000831   13527.   13676.
   12200(110)     0.0000819   13513.   13660.
   12480(110)     0.0000801   13499.   13645.
   12780(110)     0.0000783   13485.   13629.
   12920(110)     0.0000774   13471.   13614.
   12910(110)     0.0000775   13457.   13598.
   12700(110)     0.0000787   13443.   13583.
   12370(110)     0.0000809   13429.   13568.
   12070(110)     0.0000829   13415.   13554.
   11890(110)     0.0000841   13401.   13539.
   11800(110)     0.0000847   13387.   13525.
   11750(110)     0.0000851   13374.   13511.
   11740(110)     0.0000852   13360.   13497.
   11720(110)     0.0000853   13346.   13483.
   11700(110)     0.0000855   13333.   13472.
   11680(110)     0.0000856   13319.   13459.
   11680(110)     0.0000856   13305.   13446.
   11660(110)     0.0000858   13292.   13435.
   11670(110)     0.0000857   13279.   13424.
   11660(110)     0.0000857   13265.   13416.
   11710(110)     0.0000854   13252.   13413.
   11760(110)     0.0000850   13239.   13417.
   11800(110)     0.0000847   13225.   13430.
   11870(110)     0.0000842   13212.   13452.
   11960(110)     0.0000836   13199.   13475.
   12080(110)     0.0000828   13186.   13488.
   12310(110)     0.0000812   13173.   13478.
   12610(110)     0.0000793   13160.   13448.
   12940(110)     0.0000773   13147.   13407.
   13290(120)     0.0000752   13134.   13369.
   13800(120)     0.0000724   13121.   13340.
   14460(120)     0.0000692   13108.   13321.
   15080(120)     0.0000663   13095.   13312.
   15570(130)     0.0000642   13082.   13310.
   15460(120)     0.0000647   13070.   13314.
   14650(120)     0.0000683   13057.   13325.
   13740(120)     0.0000728   13044.   13348.
   13080(110)     0.0000765   13032.   13405.
   12720(110)     0.0000786   13019.   13568.
   12750(110)     0.0000784   13007.   14025.
   13390(120)     0.0000747   12994.   15152.
   15500(120)     0.0000645   12982.   17454.
   19550(140)     0.0000511   12969.   21213.
   24310(160)     0.0000411   12957.   25927.
   27720(170)     0.0000361   12945.   30046.
   28680(170)     0.0000349   12933.   31559.
   26720(160)     0.0000374   12920.   29564.
   23060(150)     0.0000434   12908.   25233.
   18950(140)     0.0000528   12896.   20640.
   15490(120)     0.0000645   12884.   17107.
   13770(120)     0.0000726   12872.   15047.
   13360(120)     0.0000748   12860.   14135.
   13390(120)     0.0000747   12848.   13909.
   13570(120)     0.0000737   12836.   14068.
   13980(120)     0.0000716   12825.   14491.
   14610(120)     0.0000684   12813.   15188.
   15870(130)     0.0000630   12801.   16373.
   18220(140)     0.0000549   12789.   18711.
   23030(150)     0.0000434   12778.   23701.
   33850(180)     0.0000295   12766.   33432.
   51360(230)     0.0000195   12754.   49095.
   69430(260)     0.0000144   12743.   68526.
   81690(290)     0.0000122   12731.   84970.
   83850(290)     0.0000119   12720.   90036.
   74960(270)     0.0000133   12709.   80452.
   59030(240)     0.0000169   12697.   61465.
   41100(200)     0.0000243   12686.   41838.
   26210(160)     0.0000382   12675.   27461.
   17970(130)     0.0000556   12663.   19416.
   14780(120)     0.0000677   12652.   15921.
   13820(120)     0.0000723   12641.   14978.
   14030(120)     0.0000713   12630.   15634.
   15870(130)     0.0000630   12619.   17981.
   20460(140)     0.0000489   12608.   22520.
   27500(170)     0.0000364   12597.   29239.
   34100(190)     0.0000293   12586.   36755.
   38070(200)     0.0000263   12575.   42237.
   37850(200)     0.0000264   12564.   42762.
   33750(180)     0.0000296   12553.   37984.
   27520(170)     0.0000363   12543.   30532.
   20740(140)     0.0000482   12532.   23410.
   15640(130)     0.0000639   12521.   18295.
   13090(110)     0.0000764   12511.   15363.
   12090(110)     0.0000827   12500.   13968.
   11660(110)     0.0000857   12489.   13386.
   11470(110)     0.0000872   12479.   13148.
   11390(110)     0.0000878   12468.   13037.
   11340(110)     0.0000882   12458.   12974.
   11300(110)     0.0000885   12448.   12933.
   11270(110)     0.0000887   12437.   12911.
   11300(110)     0.0000885   12427.   12913.
   11370(110)     0.0000879   12417.   12973.
   11540(110)     0.0000867   12406.   13190.
   12070(110)     0.0000829   12396.   13800.
   13540(120)     0.0000738   12386.   15199.
   16730(130)     0.0000598   12376.   17793.
   21300(150)     0.0000470   12366.   21587.
   25490(160)     0.0000392   12356.   25742.
   27860(170)     0.0000359   12346.   28609.
   27530(170)     0.0000363   12336.   28625.
   24750(160)     0.0000404   12326.   25772.
   20850(140)     0.0000480   12316.   21593.
   16750(130)     0.0000597   12307.   17748.
   13780(120)     0.0000726   12297.   15094.
   12390(110)     0.0000807   12287.   13641.
   11940(110)     0.0000838   12277.   12983.
   11840(110)     0.0000844   12268.   12721.
   11900(110)     0.0000840   12258.   12616.
   11850(110)     0.0000844   12249.   12566.
   11790(110)     0.0000848   12239.   12534.
   11670(110)     0.0000857   12230.   12510.
   11480(110)     0.0000871   12220.   12492.
   11300(110)     0.0000885   12211.   12479.
   11210(110)     0.0000892   12201.   12470.
   11210(110)     0.0000892   12192.   12465.
   11280(110)     0.0000887   12183.   12466.
   11390(110)     0.0000878   12173.   12475.
   11570(110)     0.0000865   12164.   12504.
   11780(110)     0.0000849   12155.   12586.
   12030(110)     0.0000831   12146.   12790.
   12380(110)     0.0000808   12137.   13244.
   13090(110)     0.0000764   12128.   14088.
   14340(120)     0.0000697   12119.   15380.
   15690(130)     0.0000637   12110.   16962.
   16530(130)     0.0000605   12101.   18444.
   17350(130)     0.0000576   12092.   19382.
   18760(140)     0.0000533   12083.   19722.
   20270(140)     0.0000493   12074.   19784.
   21160(150)     0.0000473   12066.   19798.
   21270(150)     0.0000470   12057.   19520.
   20400(140)     0.0000490   12048.   18590.
   18920(140)     0.0000528   12040.   17101.
   17260(130)     0.0000579   12031.   15554.
   15820(130)     0.0000632   12022.   14413.
   15010(120)     0.0000666   12014.   13851.
   14730(120)     0.0000679   12005.   13758.
   14370(120)     0.0000696   11997.   13883.
   13810(120)     0.0000724   11988.   13970.
   13040(110)     0.0000767   11980.   13878.
   12340(110)     0.0000811   11972.   13642.
   12010(110)     0.0000833   11963.   13402.
   12040(110)     0.0000831   11955.   13329.
   12500(110)     0.0000800   11947.   13673.
   13690(120)     0.0000731   11939.   14864.
   16390(130)     0.0000610   11931.   17530.
   21740(150)     0.0000460   11922.   22216.
   28840(170)     0.0000347   11914.   28739.
   34840(190)     0.0000287   11906.   35592.
   37940(200)     0.0000264   11898.   40058.
   37390(190)     0.0000267   11890.   39679.
   33460(180)     0.0000299   11882.   34679.
   27440(170)     0.0000364   11874.   27703.
   20790(140)     0.0000481   11867.   21345.
   15950(130)     0.0000627   11859.   16901.
   13640(120)     0.0000733   11851.   14391.
   12740(110)     0.0000785   11843.   13200.
   12430(110)     0.0000805   11836.   12696.
   12350(110)     0.0000809   11828.   12482.
   12440(110)     0.0000804   11820.   12375.
   12770(110)     0.0000783   11813.   12309.
   13370(120)     0.0000748   11805.   12261.
   14030(120)     0.0000713   11798.   12223.
   14580(120)     0.0000686   11790.   12194.
   14790(120)     0.0000676   11783.   12170.
   14770(120)     0.0000677   11775.   12152.
   14470(120)     0.0000691   11768.   12137.
   14030(120)     0.0000713   11760.   12125.
   13560(120)     0.0000737   11753.   12116.
   13370(120)     0.0000748   11746.   12110.
   13320(120)     0.0000751   11739.   12106.
   13290(120)     0.0000752   11731.   12104.
   13320(120)     0.0000751   11724.   12104.
   13220(120)     0.0000756   11717.   12106.
   13110(120)     0.0000763   11710.   12110.
   13040(110)     0.0000767   11703.   12116.
   13010(110)     0.0000769   11696.   12125.
   13030(110)     0.0000768   11689.   12136.
   13040(110)     0.0000767   11682.   12150.
   13050(110)     0.0000767   11675.   12166.
   13030(110)     0.0000767   11668.   12186.
   12970(110)     0.0000771   11661.   12209.
   12910(110)     0.0000775   11654.   12237.
   12910(110)     0.0000775   11648.   12299.
   12950(110)     0.0000772   11641.   12343.
   12990(110)     0.0000770   11634.   12397.
   13090(110)     0.0000764   11627.   12467.
   13250(120)     0.0000755   11621.   12567.
   13540(120)     0.0000738   11614.   12720.
   14200(120)     0.0000704   11608.   12962.
   15830(130)     0.0000632   11601.   13327.
   19090(140)     0.0000524   11594.   13822.
   22660(150)     0.0000441   11588.   14397.
   25630(160)     0.0000390   11582.   14936.
   27950(170)     0.0000358   11575.   15290.
   28270(170)     0.0000354   11569.   15388.
   26270(160)     0.0000381   11562.   15335.
   22280(150)     0.0000449   11556.   15315.
   18430(140)     0.0000543   11550.   15504.
   16810(130)     0.0000595   11543.   16113.
   17410(130)     0.0000574   11537.   17678.
   20500(140)     0.0000488   11531.   21797.
   28560(170)     0.0000350   11525.   32440.
   50490(230)     0.0000198   11519.   57006.
   103690(320)    9.64e-6     11513.   104626.
   191700(440)    5.22e-6     11507.   179239.
   282430(530)    3.54e-6     11501.   269770.
   343300(590)    2.913e-6    11495.   346306.
   356580(600)    2.804e-6    11489.   371380.
   322510(570)    3.101e-6    11483.   329927.
   252360(500)    3.96e-6     11477.   246081.
   167990(410)    5.95e-6     11471.   157581.
   91470(300)     0.0000109   11465.   89774.
   45850(210)     0.0000218   11459.   48982.
   26770(160)     0.0000374   11453.   28921.
   19450(140)     0.0000514   11448.   20442.
   16280(130)     0.0000614   11442.   17226.
   14670(120)     0.0000682   11436.   15755.
   13750(120)     0.0000728   11431.   14977.
   13300(120)     0.0000752   11425.   14540.
   13280(120)     0.0000753   11419.   14398.
   13750(120)     0.0000727   11414.   14638.
   15000(120)     0.0000667   11408.   15418.
   17540(130)     0.0000570   11403.   16856.
   21470(150)     0.0000466   11397.   18875.
   25690(160)     0.0000389   11392.   21065.
   27930(170)     0.0000358   11386.   22665.
   27360(170)     0.0000366   11381.   22860.
   25330(160)     0.0000395   11376.   21474.
   22070(150)     0.0000453   11370.   19175.
   18060(130)     0.0000554   11365.   16793.
   14880(120)     0.0000672   11360.   14865.
   12950(110)     0.0000772   11355.   13562.
   12040(110)     0.0000830   11349.   12801.
   11680(110)     0.0000856   11344.   12396.
   11530(110)     0.0000868   11339.   12186.
   11470(110)     0.0000872   11334.   12066.
   11470(110)     0.0000872   11329.   11986.
   11520(110)     0.0000868   11324.   11926.
   11580(110)     0.0000863   11319.   11876.
   11680(110)     0.0000856   11314.   11835.
   12000(110)     0.0000833   11309.   11799.
   12720(110)     0.0000786   11304.   11769.
   13740(120)     0.0000728   11299.   11744.
   14380(120)     0.0000696   11294.   11725.
   14410(120)     0.0000694   11289.   11713.
   14390(120)     0.0000695   11284.   11719.
   14210(120)     0.0000704   11279.   11772.
   13800(120)     0.0000724   11274.   11943.
   13480(120)     0.0000742   11270.   12351.
   13780(120)     0.0000726   11265.   13124.
   14680(120)     0.0000681   11260.   14280.
   15550(130)     0.0000643   11256.   15582.
   15930(130)     0.0000628   11251.   16536.
   15870(130)     0.0000630   11246.   16631.
   15600(130)     0.0000641   11242.   15802.
   15290(120)     0.0000654   11237.   14500.
   15120(120)     0.0000661   11233.   13256.
   15200(120)     0.0000658   11228.   12366.
   15840(130)     0.0000631   11224.   11860.
   16580(130)     0.0000603   11219.   11620.
   16690(130)     0.0000599   11215.   11518.
   16230(130)     0.0000616   11210.   11474.
   15510(130)     0.0000645   11206.   11450.
   14330(120)     0.0000698   11201.   11433.
   13090(110)     0.0000764   11197.   11419.
   12310(110)     0.0000812   11193.   11407.
   11910(110)     0.0000840   11189.   11396.
   11740(110)     0.0000852   11184.   11471.
   11700(110)     0.0000855   11180.   11485.
   11720(110)     0.0000854   11176.   11519.
   11750(110)     0.0000851   11172.   11596.
   11810(110)     0.0000847   11167.   11767.
   12030(110)     0.0000831   11163.   12102.
   12710(110)     0.0000787   11159.   12677.
   13930(120)     0.0000718   11155.   13514.
   15470(120)     0.0000646   11151.   14517.
   17300(130)     0.0000578   11147.   15433.
   18210(140)     0.0000549   11143.   15905.
   17780(130)     0.0000563   11139.   15682.
   16290(130)     0.0000614   11135.   14889.
   14280(120)     0.0000700   11131.   13879.
   12670(110)     0.0000789   11127.   12957.
   11650(110)     0.0000858   11123.   12279.
   11200(110)     0.0000893   11119.   11861.
   11010(110)     0.0000908   11116.   11641.
   11000(110)     0.0000909   11112.   11542.
   11070(110)     0.0000904   11108.   11509.
   11200(110)     0.0000893   11104.   11515.
   11390(110)     0.0000878   11100.   11568.
   11590(110)     0.0000863   11097.   11723.
   11880(110)     0.0000841   11093.   12120.
   12690(110)     0.0000788   11089.   13004.
   14560(120)     0.0000687   11086.   14655.
   17630(130)     0.0000567   11082.   17164.
   20810(140)     0.0000480   11078.   20141.
   23020(150)     0.0000434   11075.   22610.
   23740(150)     0.0000421   11071.   23364.
   22680(150)     0.0000441   11068.   21943.
   19940(140)     0.0000501   11064.   19168.
   16450(130)     0.0000608   11060.   16249.
   13560(120)     0.0000738   11057.   13987.
   11970(110)     0.0000836   11054.   12592.
   11370(110)     0.0000880   11050.   11881.
   11190(110)     0.0000893   11047.   11567.
   11090(110)     0.0000902   11043.   11436.
   11030(110)     0.0000906   11040.   11377.
   11140(110)     0.0000898   11036.   11343.
   11350(110)     0.0000881   11033.   11320.
   11580(110)     0.0000863   11030.   11304.
   11710(110)     0.0000854   11027.   11292.
   11710(110)     0.0000854   11023.   11282.
   11580(110)     0.0000863   11020.   11276.
   11350(110)     0.0000881   11017.   11272.
   11040(110)     0.0000906   11014.   11271.
   10780(100)     0.0000927   11010.   11271.
   10630(100)     0.0000941   11007.   11274.
   10550(100)     0.0000948   11004.   11280.
   10570(100)     0.0000946   11001.   11288.
   10620(100)     0.0000941   10998.   11300.
   10730(100)     0.0000932   10995.   11316.
   10940(110)     0.0000914   10992.   11337.
   11310(110)     0.0000884   10988.   11367.
   11940(110)     0.0000837   10985.   11413.
   12900(110)     0.0000775   10982.   11502.
   14150(120)     0.0000707   10979.   11728.
   15400(120)     0.0000649   10976.   12355.
   16920(130)     0.0000591   10973.   13950.
   20130(140)     0.0000497   10970.   17378.
   26190(160)     0.0000382   10968.   23318.
   33530(180)     0.0000298   10965.   31305.
   38830(200)     0.0000258   10962.   39017.
   40470(200)     0.0000247   10959.   42947.
   38320(200)     0.0000261   10956.   40842.
   33000(180)     0.0000303   10953.   33965.
   25990(160)     0.0000385   10950.   25765.
   19640(140)     0.0000509   10948.   19109.
   15950(130)     0.0000627   10945.   15032.
   14490(120)     0.0000690   10942.   13098.
   13910(120)     0.0000719   10939.   12396.
   13530(120)     0.0000739   10937.   12194.
   13100(110)     0.0000764   10934.   12100.
   12580(110)     0.0000795   10931.   11980.
   12110(110)     0.0000825   10928.   11844.
   11760(110)     0.0000850   10926.   11733.
   11530(110)     0.0000867   10923.   11675.
   11460(110)     0.0000872   10920.   11670.
   11500(110)     0.0000869   10918.   11716.
   11620(110)     0.0000861   10915.   11827.
   11890(110)     0.0000841   10913.   12076.
   12530(110)     0.0000798   10910.   12699.
   14020(120)     0.0000713   10908.   14104.
   17470(130)     0.0000572   10905.   16961.
   23970(160)     0.0000417   10903.   21801.
   31940(180)     0.0000313   10900.   28370.
   37940(200)     0.0000264   10898.   35088.
   40580(200)     0.0000246   10895.   39264.
   39840(200)     0.0000251   10893.   38683.
   35700(190)     0.0000280   10890.   33846.
   28720(170)     0.0000348   10888.   27353.
   21490(150)     0.0000465   10885.   21571.
   16530(130)     0.0000605   10883.   17604.
   14230(120)     0.0000703   10881.   15594.
   13570(120)     0.0000737   10878.   14812.
   13830(120)     0.0000723   10876.   15091.
   15160(120)     0.0000660   10874.   16745.
   18360(140)     0.0000545   10871.   21033.
   25700(160)     0.0000389   10869.   30315.
   41920(210)     0.0000239   10867.   47398.
   69580(260)     0.0000144   10864.   73479.
   101930(320)    9.81e-6     10862.   105301.
   126160(360)    7.93e-6     10860.   133659.
   133040(370)    7.52e-6     10858.   145799.
   126830(360)    7.88e-6     10855.   134725.
   108750(330)    9.20e-6     10853.   106852.
   79470(280)     0.0000126   10851.   74750.
   51670(230)     0.0000194   10849.   48015.
   33260(180)     0.0000301   10847.   30334.
   23830(150)     0.0000420   10845.   20668.
   18290(140)     0.0000547   10842.   16123.
   14850(120)     0.0000674   10840.   14156.
   13060(110)     0.0000766   10838.   13274.
   12280(110)     0.0000814   10836.   12805.
   11980(110)     0.0000835   10834.   12500.
   12000(110)     0.0000833   10832.   12277.
   12190(110)     0.0000820   10830.   12107.
   12360(110)     0.0000809   10828.   11979.
   12470(110)     0.0000802   10826.   11894.
   12520(110)     0.0000798   10824.   11873.
   12640(110)     0.0000791   10822.   11953.
   12880(110)     0.0000776   10820.   12182.
   13380(120)     0.0000748   10818.   12580.
   13840(120)     0.0000723   10816.   13091.
   14100(120)     0.0000709   10814.   13568.
   14200(120)     0.0000704   10812.   13827.
   14090(120)     0.0000710   10810.   13790.
   13830(120)     0.0000723   10808.   13540.
   13430(120)     0.0000745   10806.   13178.
   12940(110)     0.0000773   10804.   12753.
   12480(110)     0.0000801   10803.   12321.
   12020(110)     0.0000832   10801.   11950.
   11550(110)     0.0000866   10799.   11684.
   11210(110)     0.0000892   10797.   11531.
   11050(110)     0.0000905   10795.   11474.
   11090(110)     0.0000902   10793.   11497.
   11270(110)     0.0000887   10791.   11633.
   11620(110)     0.0000860   10790.   12025.
   12460(110)     0.0000803   10788.   12998.
   14520(120)     0.0000689   10786.   15060.
   18600(140)     0.0000538   10784.   18657.
   23940(160)     0.0000418   10783.   23729.
   28340(170)     0.0000353   10781.   28977.
   30810(180)     0.0000325   10779.   32373.
   30680(180)     0.0000326   10777.   32112.
   27740(170)     0.0000361   10776.   28468.
   22960(150)     0.0000436   10774.   23518.
   18150(140)     0.0000551   10772.   19261.
   15030(120)     0.0000665   10770.   16613.
   13630(120)     0.0000734   10769.   15403.
   13080(110)     0.0000765   10767.   14919.
   12840(110)     0.0000779   10765.   14500.
   12610(110)     0.0000793   10764.   13893.
   12300(110)     0.0000813   10762.   13178.
   12010(110)     0.0000833   10760.   12512.
   11810(110)     0.0000847   10759.   12000.
   11670(110)     0.0000857   10757.   11665.
   11540(110)     0.0000867   10756.   11475.
   11440(110)     0.0000874   10754.   11380.
   11360(110)     0.0000880   10752.   11336.
   11270(110)     0.0000887   10751.   11319.
   11200(110)     0.0000893   10749.   11315.
   11160(110)     0.0000896   10748.   11318.
   11220(110)     0.0000892   10746.   11328.
   11430(110)     0.0000875   10745.   11342.
   11980(110)     0.0000835   10743.   11362.
   13260(120)     0.0000754   10742.   11387.
   15300(120)     0.0000653   10740.   11418.
   17300(130)     0.0000578   10738.   11455.
   18570(140)     0.0000539   10737.   11498.
   18700(140)     0.0000535   10735.   11551.
   17890(130)     0.0000559   10734.   11612.
   16230(130)     0.0000616   10732.   11685.
   14240(120)     0.0000702   10731.   11772.
   12700(110)     0.0000788   10730.   11876.
   11880(110)     0.0000842   10728.   12002.
   11570(110)     0.0000864   10727.   12154.
   11650(110)     0.0000859   10725.   12342.
   11890(110)     0.0000841   10724.   12575.
   12110(110)     0.0000826   10722.   12871.
   12540(110)     0.0000797   10721.   13266.
   13240(120)     0.0000755   10719.   13855.
   14390(120)     0.0000695   10718.   14951.
   16630(130)     0.0000601   10717.   17779.
   21870(150)     0.0000457   10715.   24491.
   35610(190)     0.0000281   10714.   40667.
   70480(270)     0.0000142   10712.   74183.
   136480(370)    7.33e-6     10711.   131174.
   218130(470)    4.58e-6     10710.   207313.
   284050(530)    3.52e-6     10708.   281339.
   311960(560)    3.206e-6    10707.   320723.
   297480(550)    3.362e-6    10706.   303978.
   245440(500)    4.07e-6     10704.   241799.
   173510(420)    5.76e-6     10703.   165198.
   103700(320)    9.64e-6     10702.   100391.
   56720(240)     0.0000176   10700.   57703.
   33370(180)     0.0000300   10699.   34408.
   23010(150)     0.0000435   10698.   23202.
   18150(140)     0.0000551   10696.   18107.
   15750(130)     0.0000635   10695.   15709.
   14450(120)     0.0000692   10694.   14513.
   13760(120)     0.0000727   10692.   13893.
   13400(120)     0.0000746   10691.   13594.
   13280(120)     0.0000753   10690.   13508.
   13190(120)     0.0000758   10688.   13579.
   13160(120)     0.0000760   10687.   13746.
   13090(110)     0.0000764   10686.   13929.
   13040(110)     0.0000767   10685.   14042.
   13050(110)     0.0000766   10683.   14052.
   13250(120)     0.0000755   10682.   14057.
   13800(120)     0.0000725   10681.   14344.
   15260(120)     0.0000655   10680.   15745.
   18900(140)     0.0000529   10678.   19746.
   28450(170)     0.0000351   10677.   29710.
   51650(230)     0.0000194   10676.   49958.
   92740(310)     0.0000108   10675.   82932.
   141620(380)    7.06e-6     10673.   124501.
   178490(420)    5.60e-6     10672.   161630.
   188350(430)    5.31e-6     10671.   176995.
   172850(420)    5.79e-6     10670.   161992.
   137600(370)    7.27e-6     10668.   125709.
   95870(310)     0.0000104   10667.   85234.
   60810(250)     0.0000164   10666.   53366.
   40080(200)     0.0000249   10665.   34463.
   32670(180)     0.0000306   10664.   26563.
   31260(180)     0.0000320   10662.   25506.
   30770(180)     0.0000325   10661.   27338.
   29660(170)     0.0000337   10660.   28878.
   27110(170)     0.0000369   10659.   28075.
   23550(150)     0.0000425   10658.   24851.
   19620(140)     0.0000510   10657.   20631.
   15960(130)     0.0000626   10655.   16859.
   13440(120)     0.0000744   10654.   14246.
   12150(110)     0.0000823   10653.   12774.
   11590(110)     0.0000863   10652.   12082.
   11420(110)     0.0000875   10651.   11824.
   11610(110)     0.0000861   10649.   11806.
   12140(110)     0.0000824   10648.   11943.
   12780(110)     0.0000782   10647.   12168.
   13220(120)     0.0000756   10646.   12374.
   13300(120)     0.0000752   10645.   12432.
   13010(110)     0.0000769   10644.   12278.
   12500(110)     0.0000800   10643.   11977.
   11930(110)     0.0000839   10641.   11653.
   11420(110)     0.0000875   10640.   11397.
   11200(110)     0.0000892   10639.   11237.
   11240(110)     0.0000890   10638.   11152.
   11410(110)     0.0000876   10637.   11113.
   11450(110)     0.0000874   10636.   11099.
   11440(110)     0.0000874   10635.   11104.
   11540(110)     0.0000867   10633.   11132.
   11810(110)     0.0000847   10632.   11195.
   12250(110)     0.0000817   10631.   11303.
   12520(110)     0.0000799   10630.   11453.
   12560(110)     0.0000796   10629.   11618.
   12700(110)     0.0000787   10628.   11766.
   12530(110)     0.0000798   10627.   11917.
   12150(110)     0.0000823   10626.   12226.
   12330(110)     0.0000811   10624.   13010.
   13600(120)     0.0000736   10623.   14645.
   16210(130)     0.0000617   10622.   17326.
   19540(140)     0.0000512   10621.   20738.
   22500(150)     0.0000445   10620.   23875.
   23810(150)     0.0000420   10619.   25309.
   23320(150)     0.0000429   10618.   24189.
   21590(150)     0.0000463   10617.   21170.
   19120(140)     0.0000523   10615.   17666.
   16600(130)     0.0000602   10614.   14758.
   14790(120)     0.0000676   10613.   12851.
   13380(120)     0.0000747   10612.   11822.
   12280(110)     0.0000814   10611.   11345.
   11530(110)     0.0000867   10610.   11142.
   11070(110)     0.0000904   10609.   11051.
   10790(100)     0.0000927   10608.   11003.
   10710(100)     0.0000934   10607.   10971.
   10740(100)     0.0000931   10605.   10948.
   10770(100)     0.0000928   10604.   10931.
   10850(100)     0.0000922   10603.   10917.
   10890(100)     0.0000918   10602.   10907.
   10910(100)     0.0000917   10601.   10899.
   11020(110)     0.0000907   10600.   10894.
   11290(110)     0.0000886   10599.   10891.
   11700(110)     0.0000854   10598.   10889.
   11990(110)     0.0000834   10597.   10889.
   12230(110)     0.0000818   10595.   10891.
   12530(110)     0.0000798   10594.   10895.
   12510(110)     0.0000799   10593.   10901.
   12050(110)     0.0000830   10592.   10908.
   11610(110)     0.0000861   10591.   10918.
   11340(110)     0.0000882   10590.   10930.
   11140(110)     0.0000898   10589.   10946.
   10920(100)     0.0000916   10588.   10965.
   10830(100)     0.0000924   10587.   10989.
   10780(100)     0.0000928   10585.   11019.
   10750(100)     0.0000930   10584.   11059.
   10700(100)     0.0000934   10583.   11116.
   10690(100)     0.0000936   10582.   11220.
   10790(100)     0.0000926   10581.   11457.
   11150(110)     0.0000897   10580.   12047.
   12260(110)     0.0000816   10579.   13405.
   15040(120)     0.0000665   10578.   16068.
   20080(140)     0.0000498   10576.   20319.
   25790(160)     0.0000388   10575.   25611.
   29760(170)     0.0000336   10574.   30298.
   30800(180)     0.0000325   10573.   32203.
   29210(170)     0.0000342   10572.   30284.
   25380(160)     0.0000394   10571.   25832.
   20780(140)     0.0000481   10570.   21272.
   17600(130)     0.0000568   10569.   18627.
   17810(130)     0.0000561   10567.   18919.
   21380(150)     0.0000468   10566.   22070.
   26010(160)     0.0000384   10565.   26875.
   29100(170)     0.0000344   10564.   31137.
   29440(170)     0.0000340   10563.   32486.
   27220(170)     0.0000367   10562.   30056.
   23340(150)     0.0000428   10561.   25253.
   19220(140)     0.0000520   10560.   20301.
   16340(130)     0.0000612   10558.   16754.
   15660(130)     0.0000639   10557.   15088.
   17100(130)     0.0000585   10556.   15382.
   19800(140)     0.0000505   10555.   18066.
   24530(160)     0.0000408   10554.   24428.
   34040(190)     0.0000294   10553.   36027.
   50500(230)     0.0000198   10551.   53535.
   70390(270)     0.0000142   10550.   74636.
   85800(290)     0.0000117   10549.   93296.
   91450(300)     0.0000109   10548.   101532.
   86280(290)     0.0000116   10547.   95204.
   73990(270)     0.0000135   10546.   79066.
   58720(240)     0.0000170   10545.   61863.
   46390(220)     0.0000216   10543.   49570.
   39520(200)     0.0000253   10542.   43179.
   36540(190)     0.0000274   10541.   39860.
   33510(180)     0.0000298   10540.   36056.
   28970(170)     0.0000345   10539.   30606.
   23320(150)     0.0000429   10537.   24619.
   17760(130)     0.0000563   10536.   19509.
   14070(120)     0.0000711   10535.   16026.
   12480(110)     0.0000801   10534.   14200.
   12260(110)     0.0000816   10533.   13698.
   12960(110)     0.0000771   10532.   14150.
   14330(120)     0.0000698   10530.   15205.
   15680(130)     0.0000638   10529.   16424.
   16320(130)     0.0000613   10528.   17231.
   16210(130)     0.0000617   10527.   17114.
   15430(120)     0.0000648   10525.   16088.
   14140(120)     0.0000707   10524.   14655.
   12650(110)     0.0000791   10523.   13318.
   11490(110)     0.0000870   10522.   12344.
   10860(100)     0.0000920   10521.   11765.
   10620(100)     0.0000941   10519.   11481.
   10630(100)     0.0000941   10518.   11376.
   10780(100)     0.0000928   10517.   11389.
   11040(110)     0.0000906   10516.   11546.
   11500(110)     0.0000870   10514.   12013.
   12520(110)     0.0000799   10513.   13160.
   15020(120)     0.0000666   10512.   15542.
   19960(140)     0.0000501   10511.   19628.
   26520(160)     0.0000377   10510.   25235.
   32510(180)     0.0000308   10508.   31052.
   35400(190)     0.0000282   10507.   34768.
   34420(190)     0.0000291   10506.   34352.
   30270(170)     0.0000330   10505.   30048.
   24210(160)     0.0000413   10503.   24089.
   18170(140)     0.0000550   10502.   18662.
   13830(120)     0.0000723   10501.   14862.
   11640(110)     0.0000859   10499.   12708.
   10830(100)     0.0000924   10498.   11679.
   10540(100)     0.0000949   10497.   11241.
   10390(100)     0.0000963   10496.   11054.
   10290(100)     0.0000972   10494.   10960.
   10280(100)     0.0000973   10493.   10927.
   10270(100)     0.0000974   10492.   10898.
   10250(100)     0.0000976   10490.   10892.
   10250(100)     0.0000976   10489.   10918.
   10230(100)     0.0000978   10488.   10985.
   10220(100)     0.0000979   10487.   11099.
   10280(100)     0.0000973   10485.   11250.
   10360(100)     0.0000965   10484.   11407.
   10410(100)     0.0000960   10483.   11521.
   10450(100)     0.0000957   10481.   11541.
   10400(100)     0.0000961   10480.   11451.
   10330(100)     0.0000968   10479.   11288.
   10220(100)     0.0000979   10477.   11106.
   10080(100)     0.0000992   10476.   10946.
   9970(100)      0.0001003   10475.   10827.
   9960(100)      0.0001004   10473.   10749.
   10140(100)     0.0000986   10472.   10704.
   10660(100)     0.0000938   10471.   10680.
   11630(110)     0.0000860   10469.   10666.
   12500(110)     0.0000800   10468.   10658.
   12770(110)     0.0000783   10466.   10653.
   13020(110)     0.0000768   10465.   10649.
   12870(110)     0.0000777   10464.   10647.
   12130(110)     0.0000824   10462.   10645.
   11310(110)     0.0000884   10461.   10645.
   10590(100)     0.0000944   10460.   10645.
   10150(100)     0.0000985   10458.   10648.
   10020(100)     0.0000998   10457.   10655.
   9990(100)      0.0001001   10455.   10671.
   9980(100)      0.0001002   10454.   10705.
   10050(100)     0.0000995   10453.   10767.
   10150(100)     0.0000985   10451.   10858.
   10260(100)     0.0000975   10450.   10961.
   10320(100)     0.0000969   10448.   11043.
   10340(100)     0.0000967   10447.   11066.
   10290(100)     0.0000972   10445.   11021.
   10220(100)     0.0000978   10444.   10941.
   10180(100)     0.0000982   10443.   10914.
   10200(100)     0.0000980   10441.   10889.
   10360(100)     0.0000965   10440.   10922.
   10690(100)     0.0000936   10438.   11026.
   11170(110)     0.0000895   10437.   11219.
   11690(110)     0.0000855   10435.   11519.
   12190(110)     0.0000820   10434.   11923.
   12770(110)     0.0000783   10432.   12398.
   13360(120)     0.0000748   10431.   12910.
   14010(120)     0.0000714   10430.   13550.
   15230(120)     0.0000657   10428.   14925.
   18620(140)     0.0000537   10427.   18794.
   28300(170)     0.0000353   10425.   28487.
   50470(230)     0.0000198   10424.   47614.
   84490(290)     0.0000118   10422.   76887.
   119220(350)    8.39e-6     10421.   109935.
   141710(380)    7.06e-6     10419.   133508.
   140120(370)    7.14e-6     10418.   135111.
   119390(350)    8.38e-6     10416.   113854.
   88570(300)     0.0000113   10415.   81306.
   56210(240)     0.0000178   10413.   51028.
   32580(180)     0.0000307   10412.   30298.
   20160(140)     0.0000496   10410.   19171.
   15030(120)     0.0000665   10408.   14267.
   12840(110)     0.0000779   10407.   12361.
   11750(110)     0.0000851   10405.   11615.
   11170(110)     0.0000895   10404.   11273.
   10830(100)     0.0000923   10402.   11083.
   10620(100)     0.0000942   10401.   10967.
   10510(100)     0.0000951   10399.   10897.
   10480(100)     0.0000954   10398.   10863.
   10550(100)     0.0000948   10396.   10872.
   10720(100)     0.0000933   10394.   10936.
   10930(110)     0.0000915   10393.   11057.
   11130(110)     0.0000898   10391.   11204.
   11250(110)     0.0000889   10390.   11317.
   11210(110)     0.0000892   10388.   11328.
   11050(110)     0.0000905   10387.   11225.
   11050(110)     0.0000905   10385.   11061.
   11240(110)     0.0000890   10383.   10903.
   11540(110)     0.0000866   10382.   10794.
   11830(110)     0.0000845   10380.   10739.
   11780(110)     0.0000849   10379.   10728.
   11420(110)     0.0000876   10377.   10754.
   11110(110)     0.0000900   10375.   10822.
   10960(110)     0.0000912   10374.   10946.
   10970(110)     0.0000911   10372.   11136.
   11350(110)     0.0000881   10370.   11384.
   12130(110)     0.0000824   10369.   11666.
   12960(110)     0.0000772   10367.   11987.
   13650(120)     0.0000732   10365.   12478.
   14610(120)     0.0000685   10364.   13459.
   16520(130)     0.0000605   10362.   15313.
   19620(140)     0.0000510   10360.   18168.
   22770(150)     0.0000439   10359.   21561.
   24850(160)     0.0000402   10357.   24332.
   25090(160)     0.0000399   10355.   25089.
   23380(150)     0.0000428   10354.   23355.
   20400(140)     0.0000490   10352.   20087.
   17080(130)     0.0000585   10350.   16721.
   14370(120)     0.0000696   10349.   14092.
   12800(110)     0.0000781   10347.   12482.
   12200(110)     0.0000819   10345.   11706.
   11990(110)     0.0000834   10344.   11465.
   11950(110)     0.0000837   10342.   11521.
   12010(110)     0.0000832   10340.   11723.
   12190(110)     0.0000820   10338.   11962.
   12550(110)     0.0000797   10337.   12135.
   12780(110)     0.0000782   10335.   12158.
   12830(110)     0.0000780   10333.   12012.
   12550(110)     0.0000797   10331.   11758.
   11980(110)     0.0000835   10330.   11481.
   11420(110)     0.0000875   10328.   11252.
   10990(110)     0.0000910   10326.   11117.
   10740(100)     0.0000931   10324.   11122.
   10800(100)     0.0000926   10323.   11361.
   11270(110)     0.0000888   10321.   12042.
   12470(110)     0.0000802   10319.   13501.
   15160(120)     0.0000660   10317.   16066.
   19250(140)     0.0000520   10316.   19692.
   23580(150)     0.0000424   10314.   23587.
   26180(160)     0.0000382   10312.   26280.
   26310(160)     0.0000380   10310.   26384.
   24010(160)     0.0000417   10308.   23819.
   20380(140)     0.0000491   10307.   19968.
   16930(130)     0.0000591   10305.   16473.
   14630(120)     0.0000683   10303.   14410.
   14370(120)     0.0000696   10301.   14238.
   16220(130)     0.0000616   10299.   16084.
   19620(140)     0.0000510   10298.   19724.
   23080(150)     0.0000433   10296.   24171.
   25170(160)     0.0000397   10294.   27569.
   25430(160)     0.0000393   10292.   28100.
   23530(150)     0.0000425   10290.   25436.
   20230(140)     0.0000494   10288.   21039.
   16970(130)     0.0000589   10287.   16831.
   15020(120)     0.0000666   10285.   13932.
   14820(120)     0.0000675   10283.   12417.
   15480(120)     0.0000646   10281.   11833.
   15300(120)     0.0000653   10279.   11721.
   14740(120)     0.0000679   10277.   11819.
   14180(120)     0.0000705   10275.   12031.
   13620(120)     0.0000734   10274.   12376.
   13340(120)     0.0000750   10272.   13004.
   13950(120)     0.0000717   10270.   14358.
   16100(130)     0.0000621   10268.   17456.
   21390(150)     0.0000467   10266.   24122.
   33200(180)     0.0000301   10264.   36632.
   53870(230)     0.0000186   10262.   56241.
   79580(280)     0.0000126   10260.   80966.
   101210(320)    9.88e-6     10258.   104278.
   111290(330)    8.99e-6     10256.   116700.
   108870(330)    9.19e-6     10255.   112440.
   95970(310)     0.0000104   10253.   95964.
   78450(280)     0.0000127   10251.   76994.
   63390(250)     0.0000158   10249.   62405.
   53020(230)     0.0000189   10247.   53069.
   45430(210)     0.0000220   10245.   46088.
   38660(200)     0.0000259   10243.   38926.
   32050(180)     0.0000312   10241.   31681.
   26180(160)     0.0000382   10239.   25886.
   22940(150)     0.0000436   10237.   22854.
   23410(150)     0.0000427   10235.   23175.
   27330(170)     0.0000366   10233.   26699.
   33590(180)     0.0000298   10231.   32516.
   39620(200)     0.0000252   10229.   38805.
   42550(210)     0.0000235   10227.   42889.
   41640(200)     0.0000240   10225.   42531.
   37120(190)     0.0000269   10223.   37478.
   29910(170)     0.0000334   10221.   30347.
   22840(150)     0.0000438   10219.   23777.
   18070(130)     0.0000553   10217.   19216.
   16120(130)     0.0000620   10215.   16848.
   16060(130)     0.0000623   10213.   16088.
   16630(130)     0.0000601   10211.   16132.
   17030(130)     0.0000587   10209.   16273.
   16810(130)     0.0000595   10207.   16045.
   15790(130)     0.0000633   10205.   15343.
   14360(120)     0.0000696   10203.   14350.
   12890(110)     0.0000776   10201.   13343.
   11720(110)     0.0000853   10199.   12476.
   11030(110)     0.0000907   10197.   11854.
   10760(100)     0.0000929   10195.   11479.
   10810(100)     0.0000925   10193.   11301.
   11070(110)     0.0000904   10191.   11252.
   11470(110)     0.0000872   10189.   11267.
   11670(110)     0.0000857   10187.   11291.
   11590(110)     0.0000863   10185.   11285.
   11420(110)     0.0000875   10183.   11234.
   11170(110)     0.0000895   10181.   11156.
   10830(100)     0.0000923   10179.   11086.
   10550(100)     0.0000947   10177.   11070.
   10490(100)     0.0000953   10175.   11169.
   10610(100)     0.0000943   10173.   11459.
   10990(110)     0.0000910   10171.   12010.
   11720(110)     0.0000853   10169.   12821.
   12600(110)     0.0000794   10167.   13759.
   13270(120)     0.0000754   10165.   14527.
   13480(120)     0.0000742   10163.   14769.
   13160(120)     0.0000760   10160.   14355.
   12450(110)     0.0000803   10158.   13537.
   11530(110)     0.0000867   10156.   12673.
   10850(100)     0.0000922   10154.   12002.
   10460(100)     0.0000956   10152.   11670.
   10340(100)     0.0000967   10150.   11555.
   10390(100)     0.0000962   10148.   11640.
   10550(100)     0.0000948   10146.   11878.
   10810(100)     0.0000925   10144.   12250.
   11220(110)     0.0000891   10142.   12768.
   11880(110)     0.0000842   10140.   13539.
   13110(110)     0.0000763   10137.   14971.
   15610(130)     0.0000641   10135.   18191.
   21600(150)     0.0000463   10133.   25501.
   35750(190)     0.0000280   10131.   40140.
   61550(250)     0.0000162   10129.   64413.
   94040(310)     0.0000106   10127.   96457.
   121850(350)    8.21e-6     10125.   127978.
   135020(370)    7.41e-6     10123.   145946.
   129350(360)    7.73e-6     10121.   140789.
   108350(330)    9.23e-6     10118.   115831.
   79480(280)     0.0000126   10116.   83243.
   51850(230)     0.0000193   10114.   54118.
   31910(180)     0.0000313   10112.   33779.
   21050(150)     0.0000475   10110.   22063.
   16070(130)     0.0000622   10108.   16248.
   13890(120)     0.0000720   10106.   13620.
   12960(110)     0.0000772   10103.   12447.
   12640(110)     0.0000791   10101.   11874.
   12680(110)     0.0000788   10099.   11544.
   12760(110)     0.0000783   10097.   11323.
   12560(110)     0.0000796   10095.   11158.
   12140(110)     0.0000824   10093.   11030.
   11510(110)     0.0000869   10090.   10928.
   10830(100)     0.0000924   10088.   10846.
   10400(100)     0.0000961   10086.   10865.
   10200(100)     0.0000981   10084.   10867.
   10160(100)     0.0000984   10082.   11013.
   10290(100)     0.0000972   10080.   11223.
   10610(100)     0.0000942   10077.   11597.
   11220(110)     0.0000891   10075.   12183.
   12110(110)     0.0000826   10073.   13023.
   13190(120)     0.0000758   10071.   14158.
   14690(120)     0.0000681   10069.   15602.
   16460(130)     0.0000608   10067.   17274.
   17730(130)     0.0000564   10064.   18916.
   18170(140)     0.0000550   10062.   20043.
   17780(130)     0.0000562   10060.   20106.
   16570(130)     0.0000603   10058.   18818.
   14830(120)     0.0000674   10056.   16692.
   13140(120)     0.0000761   10053.   14521.
   11800(110)     0.0000848   10051.   12859.
   10970(110)     0.0000912   10049.   11853.
   10640(100)     0.0000940   10047.   11357.
   10530(100)     0.0000950   10045.   11135.
   10490(100)     0.0000954   10042.   11003.
   10440(100)     0.0000958   10040.   10872.
   10420(100)     0.0000959   10038.   10850.
   10410(100)     0.0000961   10036.   10798.
   10460(100)     0.0000956   10034.   10830.
   10680(100)     0.0000937   10031.   10974.
   11080(110)     0.0000902   10029.   11231.
   11560(110)     0.0000865   10027.   11570.
   11990(110)     0.0000834   10025.   11916.
   12340(110)     0.0000811   10023.   12171.
   12430(110)     0.0000804   10020.   12246.
   12150(110)     0.0000823   10018.   12121.
   11640(110)     0.0000859   10016.   11856.
   11070(110)     0.0000903   10014.   11529.
   10550(100)     0.0000947   10012.   11191.
   10200(100)     0.0000980   10009.   10878.
   10030(100)     0.0000997   10007.   10618.
   9970(100)      0.0001003   10005.   10429.
   9970(100)      0.0001003   10003.   10309.
   10030(100)     0.0000997   10000.   10241.
   10070(100)     0.0000993   9998.    10204.
   10090(100)     0.0000991   9996.    10185.
   10070(100)     0.0000993   9994.    10173.
   10090(100)     0.0000991   9991.    10165.
   10150(100)     0.0000986   9989.    10158.
   10190(100)     0.0000981   9987.    10153.
   10230(100)     0.0000978   9985.    10149.
   10300(100)     0.0000971   9983.    10145.
   10520(100)     0.0000950   9980.    10143.
   10910(100)     0.0000917   9978.    10141.
   11480(110)     0.0000871   9976.    10141.
   11850(110)     0.0000844   9974.    10141.
   11780(110)     0.0000849   9971.    10143.
   11440(110)     0.0000874   9969.    10146.
   11140(110)     0.0000898   9967.    10277.
   10710(100)     0.0000934   9965.    10380.
   10410(100)     0.0000961   9962.    10572.
   10500(100)     0.0000952   9960.    10917.
   11020(110)     0.0000908   9958.    11500.
   12160(110)     0.0000822   9956.    12401.
   13940(120)     0.0000717   9954.    13621.
   15730(130)     0.0000636   9951.    14976.
   16850(130)     0.0000594   9949.    16060.
   16920(130)     0.0000591   9947.    16399.
   16020(130)     0.0000624   9945.    15781.
   14620(120)     0.0000684   9942.    14484.
   12920(110)     0.0000774   9940.    13033.
   11480(110)     0.0000871   9938.    11840.
   10590(100)     0.0000944   9936.    11060.
   10120(100)     0.0000988   9933.    10642.
   9878(99)       0.0001012   9931.    10458.
   9806(99)       0.0001020   9929.    10409.
   9839(99)       0.0001016   9927.    10466.
   10010(100)     0.0000999   9924.    10682.
   10440(100)     0.0000957   9922.    11209.
   11470(110)     0.0000872   9920.    12261.
   13280(120)     0.0000753   9918.    13991.
   15650(130)     0.0000639   9916.    16267.
   17680(130)     0.0000565   9913.    18511.
   18420(140)     0.0000543   9911.    19805.
   17930(130)     0.0000558   9909.    19449.
   16560(130)     0.0000604   9907.    17678.
   14700(120)     0.0000680   9904.    15410.
   13010(110)     0.0000769   9902.    13487.
   12050(110)     0.0000830   9900.    12328.
   11950(110)     0.0000837   9898.    11955.
   12430(110)     0.0000805   9895.    12179.
   13180(120)     0.0000759   9893.    12791.
   14110(120)     0.0000709   9891.    13671.
   15240(120)     0.0000656   9889.    14887.
   16890(130)     0.0000592   9886.    16729.
   19820(140)     0.0000504   9884.    19541.
   24530(160)     0.0000408   9882.    23434.
   29700(170)     0.0000337   9880.    27891.
   33110(180)     0.0000302   9878.    31490.
   33670(180)     0.0000297   9875.    32347.
   31360(180)     0.0000319   9873.    29712.
   26340(160)     0.0000380   9871.    24876.
   20640(140)     0.0000485   9869.    19769.
   16050(130)     0.0000623   9866.    15697.
   13220(120)     0.0000756   9864.    13065.
   11900(110)     0.0000840   9862.    11641.
   11410(110)     0.0000877   9860.    10973.
   11200(110)     0.0000893   9858.    10689.
   11060(110)     0.0000904   9855.    10567.
   10970(110)     0.0000912   9853.    10670.
   10910(100)     0.0000917   9851.    10742.
   10930(110)     0.0000915   9849.    10891.
   11120(110)     0.0000899   9846.    11126.
   11510(110)     0.0000869   9844.    11443.
   12040(110)     0.0000830   9842.    11830.
   12730(110)     0.0000785   9840.    12305.
   13640(120)     0.0000733   9838.    12966.
   15080(120)     0.0000663   9835.    14045.
   17180(130)     0.0000582   9833.    15799.
   19830(140)     0.0000504   9831.    18209.
   22110(150)     0.0000452   9829.    20698.
   22890(150)     0.0000437   9827.    22199.
   22010(150)     0.0000454   9824.    21790.
   19580(140)     0.0000511   9822.    19602.
   16590(130)     0.0000603   9820.    16677.
   13940(120)     0.0000717   9818.    14044.
   12090(110)     0.0000827   9816.    12208.
   11080(110)     0.0000902   9813.    11171.
   10590(100)     0.0000944   9811.    10687.
   10370(100)     0.0000965   9809.    10522.
   10300(100)     0.0000971   9807.    10661.
   10380(100)     0.0000964   9805.    10953.
   10700(100)     0.0000935   9803.    11527.
   11370(110)     0.0000879   9800.    12420.
   12300(110)     0.0000813   9798.    13546.
   13110(110)     0.0000763   9796.    14637.
   13520(120)     0.0000739   9794.    15281.
   13420(120)     0.0000745   9792.    15168.
   12870(110)     0.0000777   9789.    14392.
   12020(110)     0.0000832   9787.    13332.
   11200(110)     0.0000893   9785.    12344.
   10710(100)     0.0000934   9783.    11619.
   10520(100)     0.0000951   9781.    11188.
   10590(100)     0.0000944   9779.    10995.
   10820(100)     0.0000924   9776.    10972.
   11310(110)     0.0000885   9774.    11092.
   12020(110)     0.0000832   9772.    11419.
   12910(110)     0.0000775   9770.    12233.
   14490(120)     0.0000690   9768.    14239.
   18270(140)     0.0000547   9766.    18765.
   26970(160)     0.0000371   9764.    27554.
   42680(210)     0.0000234   9761.    41802.
   62910(250)     0.0000159   9759.    60331.
   80760(280)     0.0000124   9757.    78731.
   91000(300)     0.0000110   9755.    90299.
   89250(300)     0.0000112   9753.    90101.
   77480(280)     0.0000129   9751.    78596.
   60500(250)     0.0000165   9749.    60829.
   43070(210)     0.0000232   9746.    43081.
   29350(170)     0.0000341   9744.    29342.
   20500(140)     0.0000488   9742.    20492.
   15750(130)     0.0000635   9740.    15558.
   13370(120)     0.0000748   9738.    13067.
   12170(110)     0.0000822   9736.    11858.
   11540(110)     0.0000866   9734.    11245.
   11170(110)     0.0000895   9732.    10901.
   10950(110)     0.0000913   9730.    10684.
   10790(100)     0.0000927   9727.    10535.
   10630(100)     0.0000941   9725.    10548.
   10540(100)     0.0000949   9723.    10552.
   10550(100)     0.0000948   9721.    10624.
   10680(100)     0.0000936   9719.    10769.
   10900(100)     0.0000917   9717.    10974.
   11290(110)     0.0000886   9715.    11211.
   11730(110)     0.0000852   9713.    11439.
   12130(110)     0.0000824   9711.    11621.
   12470(110)     0.0000802   9709.    11751.
   12750(110)     0.0000784   9707.    11867.
   12820(110)     0.0000780   9705.    11996.
   12810(110)     0.0000780   9702.    12092.
   12680(110)     0.0000788   9700.    12042.
   12470(110)     0.0000802   9698.    11760.
   12200(110)     0.0000820   9696.    11306.
   11720(110)     0.0000853   9694.    10827.
   11250(110)     0.0000889   9692.    10439.
   10950(110)     0.0000913   9690.    10184.
   10870(100)     0.0000920   9688.    10044.
   10840(100)     0.0000923   9686.    9976.
   10790(100)     0.0000927   9684.    9945.
   10670(100)     0.0000937   9682.    9929.
   10450(100)     0.0000957   9680.    9997.
   10260(100)     0.0000974   9678.    10045.
   10120(100)     0.0000988   9676.    10129.
   10110(100)     0.0000989   9674.    10254.
   10200(100)     0.0000981   9672.    10416.
   10370(100)     0.0000964   9670.    10597.
   10570(100)     0.0000946   9668.    10763.
   10680(100)     0.0000937   9666.    10879.
   10740(100)     0.0000931   9664.    10931.
   10850(100)     0.0000921   9662.    10966.
   11070(110)     0.0000903   9660.    11447.
   11740(110)     0.0000852   9658.    12127.
   13130(120)     0.0000761   9656.    13396.
   15410(120)     0.0000649   9654.    15259.
   17970(130)     0.0000556   9652.    17391.
   20040(140)     0.0000499   9650.    19106.
   20860(140)     0.0000479   9648.    19647.
   20110(140)     0.0000497   9646.    18759.
   18260(140)     0.0000548   9644.    16921.
   16100(130)     0.0000621   9642.    14856.
   14150(120)     0.0000707   9640.    13090.
   12690(110)     0.0000788   9638.    11826.
   11700(110)     0.0000855   9636.    11025.
   11100(110)     0.0000901   9634.    10556.
   10670(100)     0.0000938   9632.    10297.
   10350(100)     0.0000966   9630.    10160.
   10190(100)     0.0000981   9628.    10092.
   10140(100)     0.0000986   9627.    10064.
   10100(100)     0.0000990   9625.    10066.
   10150(100)     0.0000985   9623.    10100.
   10220(100)     0.0000979   9621.    10199.
   10370(100)     0.0000964   9619.    10443.
   10850(100)     0.0000921   9617.    10982.
   11940(110)     0.0000838   9615.    12006.
   13950(120)     0.0000717   9613.    13615.
   16510(130)     0.0000606   9611.    15618.
   18730(140)     0.0000534   9609.    17455.
   20000(140)     0.0000500   9607.    18449.
   20030(140)     0.0000499   9606.    18371.
   19420(140)     0.0000515   9604.    17760.
   18970(140)     0.0000527   9602.    17417.
   18960(140)     0.0000527   9600.    17706.
   19210(140)     0.0000521   9598.    18286.
   18810(140)     0.0000532   9596.    18367.
   17550(130)     0.0000570   9594.    17452.
   15920(130)     0.0000628   9593.    15837.
   14130(120)     0.0000708   9591.    14181.
   12870(110)     0.0000777   9589.    13019.
   12770(110)     0.0000783   9587.    12624.
   13670(120)     0.0000732   9585.    12975.
   14920(120)     0.0000670   9583.    13793.
   15890(130)     0.0000629   9581.    14607.
   16170(130)     0.0000618   9580.    14942.
   15600(130)     0.0000641   9578.    14669.
   14830(120)     0.0000675   9576.    14216.
   14620(120)     0.0000684   9574.    14420.
   16110(130)     0.0000621   9572.    16415.
   21120(150)     0.0000474   9571.    21549.
   31590(180)     0.0000317   9569.    30899.
   46800(220)     0.0000214   9567.    44105.
   60840(250)     0.0000164   9565.    58245.
   67870(260)     0.0000147   9563.    67985.
   67160(260)     0.0000149   9562.    68341.
   59420(240)     0.0000168   9560.    59069.
   45640(210)     0.0000219   9558.    44960.
   31700(180)     0.0000315   9556.    31444.
   21700(150)     0.0000461   9555.    21641.
   16310(130)     0.0000613   9553.    15999.
   14040(120)     0.0000712   9551.    13538.
   13510(120)     0.0000740   9549.    13210.
   14390(120)     0.0000695   9548.    14476.
   16860(130)     0.0000593   9546.    17138.
   20570(140)     0.0000486   9544.    20818.
   24340(160)     0.0000411   9542.    24565.
   26870(160)     0.0000372   9541.    26872.
   26960(160)     0.0000371   9539.    26462.
   24520(160)     0.0000408   9537.    23543.
   20600(140)     0.0000485   9536.    19555.
   16700(130)     0.0000599   9534.    15883.
   13850(120)     0.0000722   9532.    13246.
   12200(110)     0.0000819   9531.    11731.
   11390(110)     0.0000878   9529.    11094.
   11220(110)     0.0000892   9527.    11091.
   11640(110)     0.0000859   9526.    11599.
   12650(110)     0.0000790   9524.    12539.
   13960(120)     0.0000717   9522.    13722.
   15060(120)     0.0000664   9521.    14761.
   15540(130)     0.0000643   9519.    15177.
   15500(120)     0.0000645   9517.    14883.
   15210(120)     0.0000658   9516.    13942.
   14830(120)     0.0000674   9514.    12903.
   14420(120)     0.0000693   9512.    12098.
   13790(120)     0.0000725   9511.    11636.
   13100(110)     0.0000764   9509.    11464.
   12370(110)     0.0000808   9507.    11468.
   11900(110)     0.0000841   9506.    11698.
   11880(110)     0.0000842   9504.    11999.
   12390(110)     0.0000807   9503.    12511.
   13500(120)     0.0000741   9501.    13252.
   14820(120)     0.0000675   9499.    14095.
   15900(130)     0.0000629   9498.    14751.
   16270(130)     0.0000615   9496.    14886.
   15770(130)     0.0000634   9495.    14407.
   14720(120)     0.0000679   9493.    13549.
   13530(120)     0.0000739   9491.    12627.
   12590(110)     0.0000794   9490.    11932.
   12170(110)     0.0000822   9488.    11465.
   12220(110)     0.0000819   9487.    11267.
   12430(110)     0.0000805   9485.    11322.
   12820(110)     0.0000780   9484.    11694.
   13610(120)     0.0000735   9482.    12678.
   15530(130)     0.0000644   9481.    15040.
   20360(140)     0.0000491   9479.    20240.
   31390(180)     0.0000319   9478.    30207.
   50330(220)     0.0000199   9476.    45878.
   71470(270)     0.0000140   9475.    65179.
   85020(290)     0.0000118   9473.    81922.
   86520(290)     0.0000116   9472.    88255.
   78470(280)     0.0000127   9470.    80639.
   62780(250)     0.0000159   9469.    63293.
   44210(210)     0.0000226   9467.    44136.
   28740(170)     0.0000348   9466.    28988.
   19290(140)     0.0000519   9464.    19571.
   14840(120)     0.0000674   9463.    14732.
   12940(110)     0.0000773   9461.    12595.
   12150(110)     0.0000823   9460.    11760.
   11840(110)     0.0000845   9458.    11516.
   11890(110)     0.0000841   9457.    11655.
   12390(110)     0.0000807   9455.    12393.
   13840(120)     0.0000723   9454.    14503.
   17780(130)     0.0000562   9453.    19507.
   27400(170)     0.0000365   9451.    29384.
   45060(210)     0.0000222   9450.    45270.
   66080(260)     0.0000151   9448.    65372.
   82060(290)     0.0000122   9447.    83815.
   87520(300)     0.0000114   9445.    92475.
   80370(280)     0.0000124   9444.    86592.
   64870(260)     0.0000154   9443.    69723.
   47250(220)     0.0000212   9441.    49975.
   32070(180)     0.0000312   9440.    33852.
   22780(150)     0.0000439   9439.    23652.
   18780(140)     0.0000533   9437.    18299.
   17230(130)     0.0000580   9436.    15565.
   16320(130)     0.0000613   9434.    13869.
   15250(120)     0.0000656   9433.    12606.
   13870(120)     0.0000721   9432.    11687.
   12950(110)     0.0000772   9430.    11134.
   12290(110)     0.0000814   9429.    10904.
   11830(110)     0.0000846   9428.    10873.
   11540(110)     0.0000867   9426.    10888.
   11330(110)     0.0000882   9425.    10828.
   11150(110)     0.0000897   9424.    10906.
   11040(110)     0.0000906   9422.    10947.
   11150(110)     0.0000897   9421.    11040.
   11490(110)     0.0000870   9420.    11299.
   12100(110)     0.0000826   9419.    11700.
   12810(110)     0.0000781   9417.    12163.
   13390(120)     0.0000747   9416.    12572.
   13680(120)     0.0000731   9415.    12823.
   13700(120)     0.0000730   9413.    12884.
   13660(120)     0.0000732   9412.    12845.
   13690(120)     0.0000730   9411.    13027.
   14090(120)     0.0000710   9410.    13368.
   14720(120)     0.0000679   9408.    13938.
   15050(120)     0.0000664   9407.    14510.
   14890(120)     0.0000672   9406.    14752.
   14310(120)     0.0000699   9405.    14516.
   13620(120)     0.0000734   9403.    14049.
   13270(120)     0.0000753   9402.    13803.
   13870(120)     0.0000721   9401.    14141.
   15460(120)     0.0000647   9400.    15126.
   17210(130)     0.0000581   9398.    16440.
   18230(140)     0.0000548   9397.    17446.
   18040(130)     0.0000554   9396.    17480.
   16890(130)     0.0000592   9395.    16408.
   15090(120)     0.0000663   9394.    14740.
   13230(120)     0.0000756   9392.    13080.
   11800(110)     0.0000847   9391.    11793.
   11010(110)     0.0000908   9390.    10977.
   10780(100)     0.0000928   9389.    10553.
   10670(100)     0.0000937   9388.    10385.
   10640(100)     0.0000940   9387.    10373.
   10750(100)     0.0000931   9385.    10486.
   11050(110)     0.0000905   9384.    10786.
   11630(110)     0.0000860   9383.    11466.
   12950(110)     0.0000772   9382.    12896.
   15740(130)     0.0000635   9381.    15592.
   20770(140)     0.0000481   9380.    20000.
   28040(170)     0.0000357   9379.    26098.
   35790(190)     0.0000279   9378.    32958.
   41540(200)     0.0000241   9376.    38666.
   43940(210)     0.0000228   9375.    41147.
   41950(210)     0.0000238   9374.    39695.
   36180(190)     0.0000276   9373.    35078.
   29510(170)     0.0000339   9372.    29005.
   24120(160)     0.0000415   9371.    23503.
   20880(140)     0.0000479   9370.    19836.
   19370(140)     0.0000516   9369.    18077.
   18730(140)     0.0000534   9368.    17380.
   18000(130)     0.0000555   9367.    16720.
   16940(130)     0.0000590   9366.    15657.
   15800(130)     0.0000633   9365.    14531.
   15050(120)     0.0000664   9363.    14087.
   15730(130)     0.0000636   9362.    15042.
   18890(140)     0.0000529   9361.    17806.
   24140(160)     0.0000414   9360.    22252.
   29540(170)     0.0000338   9359.    27511.
   33980(180)     0.0000294   9358.    32052.
   36500(190)     0.0000274   9357.    34375.
   36300(190)     0.0000275   9356.    34316.
   34250(190)     0.0000292   9355.    33015.
   31280(180)     0.0000320   9354.    31246.
   27670(170)     0.0000361   9353.    28806.
   24090(160)     0.0000415   9352.    25400.
   20880(150)     0.0000479   9351.    21652.
   18440(140)     0.0000542   9350.    18731.
   17640(130)     0.0000567   9349.    17561.
   18920(140)     0.0000529   9348.    18308.
   20920(150)     0.0000478   9347.    20201.
   22110(150)     0.0000452   9346.    21804.
   21710(150)     0.0000461   9345.    21797.
   19740(140)     0.0000507   9344.    19911.
   16880(130)     0.0000592   9343.    17018.
   14080(120)     0.0000710   9342.    14254.
   12090(110)     0.0000827   9342.    12301.
   11100(110)     0.0000901   9341.    11298.
   10910(100)     0.0000917   9340.    11133.
   11420(110)     0.0000876   9339.    11704.
   12610(110)     0.0000793   9338.    12944.
   14230(120)     0.0000703   9337.    14659.
   15650(130)     0.0000639   9336.    16375.
   16130(130)     0.0000620   9335.    17383.
   15730(130)     0.0000636   9334.    17124.
   14550(120)     0.0000687   9333.    15734.
   12950(110)     0.0000772   9332.    13885.
   11540(110)     0.0000866   9331.    12203.
   10600(100)     0.0000944   9331.    11001.
   10100(100)     0.0000990   9330.    10294.
   9847(99)       0.0001016   9329.    9939.
   9742(99)       0.0001027   9328.    9921.
   9692(98)       0.0001032   9327.    9934.
   9775(99)       0.0001023   9326.    10104.
   9950(100)      0.0001005   9325.    10278.
   10280(100)     0.0000972   9324.    10490.
   10730(100)     0.0000932   9324.    10709.
   11120(110)     0.0000899   9323.    10894.
   11310(110)     0.0000884   9322.    11009.
   11180(110)     0.0000894   9321.    11037.
   10840(100)     0.0000922   9320.    10982.
   10560(100)     0.0000947   9319.    10871.
   10390(100)     0.0000962   9319.    10739.
   10370(100)     0.0000964   9318.    10620.
   10440(100)     0.0000958   9317.    10542.
   10570(100)     0.0000946   9316.    10556.
   10830(100)     0.0000923   9315.    10798.
   11420(110)     0.0000876   9315.    11557.
   12760(110)     0.0000784   9314.    13159.
   15400(120)     0.0000650   9313.    16056.
   19690(140)     0.0000508   9312.    20119.
   24600(160)     0.0000407   9311.    24732.
   28070(170)     0.0000356   9311.    28459.
   29090(170)     0.0000344   9310.    29588.
   27660(170)     0.0000362   9309.    27497.
   23650(150)     0.0000423   9308.    23347.
   18430(140)     0.0000543   9307.    18839.
   14200(120)     0.0000704   9307.    15259.
   11670(110)     0.0000857   9306.    12833.
   10410(100)     0.0000961   9305.    11485.
   9829(99)       0.0001017   9304.    10846.
   9538(98)       0.0001048   9304.    10578.
   9392(97)       0.0001065   9303.    10465.
   9320(97)       0.0001073   9302.    10388.
   9286(96)       0.0001077   9301.    10294.
   9278(96)       0.0001078   9301.    10171.
   9330(97)       0.0001072   9300.    10032.
   9404(97)       0.0001063   9299.    9895.
   9486(97)       0.0001054   9299.    9995.
   9552(98)       0.0001047   9298.    10016.
   9644(98)       0.0001037   9297.    10095.
   9710(99)       0.0001030   9296.    10213.
   9780(99)       0.0001022   9296.    10340.
   9910(100)      0.0001009   9295.    10437.
   9960(100)      0.0001004   9294.    10472.
   9940(100)      0.0001006   9294.    10435.
   9940(100)      0.0001006   9293.    10341.
   9930(100)      0.0001007   9292.    10220.
   9866(99)       0.0001014   9291.    10093.
   9771(99)       0.0001023   9291.    9966.
   9759(99)       0.0001025   9290.    9841.
   9782(99)       0.0001022   9289.    9730.
   9889(99)       0.0001011   9289.    9940.
   10050(100)     0.0000995   9288.    10046.
   10230(100)     0.0000978   9287.    10230.
   10510(100)     0.0000951   9287.    10471.
   10790(100)     0.0000927   9286.    10731.
   11030(110)     0.0000906   9285.    10961.
   11270(110)     0.0000887   9285.    11115.
   11420(110)     0.0000875   9284.    11180.
   11360(110)     0.0000880   9283.    11203.
   11070(110)     0.0000903   9283.    11294.
   11050(110)     0.0000905   9282.    11596.
   11620(110)     0.0000860   9282.    12222.
   12610(110)     0.0000793   9281.    13301.
   13520(120)     0.0000740   9280.    14328.
   14010(120)     0.0000714   9280.    14972.
   13930(120)     0.0000718   9279.    14936.
   13320(120)     0.0000751   9278.    14356.
   12740(110)     0.0000785   9278.    13697.
   12650(110)     0.0000791   9277.    13381.
   13320(120)     0.0000751   9277.    13537.
   14390(120)     0.0000695   9276.    13971.
   15090(120)     0.0000663   9275.    14279.
   15040(120)     0.0000665   9275.    14076.
   14290(120)     0.0000700   9274.    13317.
   12980(110)     0.0000770   9274.    12300.
   11510(110)     0.0000868   9273.    11342.
   10420(100)     0.0000960   9272.    10637.
   9838(99)       0.0001016   9272.    10249.
   9698(98)       0.0001031   9271.    10171.
   9893(99)       0.0001011   9271.    10373.
   10340(100)     0.0000967   9270.    10801.
   10800(100)     0.0000926   9269.    11338.
   11060(110)     0.0000904   9269.    11782.
   11050(110)     0.0000905   9268.    11915.
   10750(100)     0.0000930   9268.    11653.
   10330(100)     0.0000968   9267.    11133.
   9857(99)       0.0001015   9266.    10576.
   9473(97)       0.0001056   9266.    10139.
   9276(96)       0.0001078   9265.    9874.
   9224(96)       0.0001084   9265.    9749.
   9247(96)       0.0001081   9264.    9713.
   9317(97)       0.0001073   9264.    9723.
   9412(97)       0.0001063   9263.    9758.
   9518(98)       0.0001051   9263.    9813.
   9627(98)       0.0001039   9262.    9889.
   9739(99)       0.0001027   9261.    10005.
   9950(100)      0.0001005   9261.    10210.
   10400(100)     0.0000962   9260.    10639.
   11330(110)     0.0000882   9260.    11597.
   13240(120)     0.0000755   9259.    13637.
   17220(130)     0.0000581   9259.    17474.
   24410(160)     0.0000410   9258.    23595.
   33580(180)     0.0000298   9258.    31624.
   41610(200)     0.0000240   9257.    39904.
   46040(220)     0.0000217   9256.    45486.
   45990(210)     0.0000217   9256.    45983.
   42030(210)     0.0000238   9255.    41723.
   35750(190)     0.0000280   9255.    35220.
   29240(170)     0.0000342   9254.    28685.
   23270(150)     0.0000430   9254.    23087.
   18610(140)     0.0000537   9253.    18651.
   15310(120)     0.0000653   9253.    15354.
   12990(110)     0.0000770   9252.    13062.
   11400(110)     0.0000877   9252.    11590.
   10630(100)     0.0000940   9251.    10729.
   10400(100)     0.0000962   9251.    10266.
   10350(100)     0.0000967   9250.    10022.
   10280(100)     0.0000973   9250.    9882.
   10120(100)     0.0000988   9249.    9788.
   9930(100)      0.0001007   9249.    9717.
   9755(99)       0.0001025   9248.    9662.
   9678(98)       0.0001033   9248.    9620.
   9660(98)       0.0001035   9247.    9588.
   9596(98)       0.0001042   9247.    9564.
   9522(98)       0.0001050   9246.    9546.
   9423(97)       0.0001061   9246.    9533.
   9369(97)       0.0001067   9245.    9523.
   9322(97)       0.0001073   9245.    9517.
   9331(97)       0.0001072   9244.    9514.
   9400(97)       0.0001064   9243.    9515.
   9492(97)       0.0001053   9243.    9522.
   9640(98)       0.0001037   9242.    9543.
   9857(99)       0.0001015   9242.    9597.
   10130(100)     0.0000987   9241.    9723.
   10490(100)     0.0000953   9241.    9986.
   11020(110)     0.0000907   9240.    10449.
   11710(110)     0.0000854   9240.    11116.
   12390(110)     0.0000807   9239.    11860.
   12780(110)     0.0000783   9239.    12423.
   12690(110)     0.0000788   9238.    12539.
   12240(110)     0.0000817   9238.    12155.
   11560(110)     0.0000865   9237.    11493.
   10980(110)     0.0000911   9237.    10839.
   10650(100)     0.0000939   9236.    10676.
   10660(100)     0.0000939   9236.    10603.
   11010(110)     0.0000908   9235.    10795.
   11740(110)     0.0000852   9235.    11289.
   12950(110)     0.0000772   9234.    12299.
   15020(120)     0.0000666   9234.    14317.
   18970(140)     0.0000527   9233.    18054.
   25980(160)     0.0000385   9233.    24069.
   35200(190)     0.0000284   9232.    32106.
   43650(210)     0.0000229   9232.    40811.
   47990(220)     0.0000208   9231.    46630.
   47490(220)     0.0000211   9231.    47116.
   42230(210)     0.0000237   9230.    42113.
   34200(190)     0.0000292   9230.    33906.
   26100(160)     0.0000383   9229.    25485.
   19720(140)     0.0000507   9229.    19124.
   15680(130)     0.0000638   9228.    15033.
   13480(120)     0.0000742   9228.    12966.
   12430(110)     0.0000804   9227.    12011.
   12250(110)     0.0000816   9227.    11745.
   12660(110)     0.0000790   9226.    12099.
   13880(120)     0.0000721   9226.    13455.
   16840(130)     0.0000594   9225.    16510.
   22040(150)     0.0000454   9225.    21758.
   27910(170)     0.0000358   9224.    28623.
   32130(180)     0.0000311   9224.    35097.
   33490(180)     0.0000299   9223.    38220.
   31930(180)     0.0000313   9223.    36507.
   28090(170)     0.0000356   9222.    31043.
   22860(150)     0.0000437   9222.    24436.
   18430(140)     0.0000543   9221.    18884.
   15530(130)     0.0000644   9221.    15226.
   13820(120)     0.0000723   9220.    13184.
   12730(110)     0.0000785   9220.    12138.
   12140(110)     0.0000824   9219.    11737.
   11850(110)     0.0000844   9219.    11553.
   11640(110)     0.0000859   9218.    11452.
   11380(110)     0.0000879   9218.    11290.
   11120(110)     0.0000899   9217.    11035.
   10830(100)     0.0000923   9217.    10735.
   10480(100)     0.0000954   9216.    10442.
   10180(100)     0.0000983   9216.    10190.
   9920(100)      0.0001008   9215.    9992.
   9708(99)       0.0001030   9215.    9847.
   9569(98)       0.0001045   9214.    9748.
   9438(97)       0.0001060   9214.    9689.
   9331(97)       0.0001072   9213.    9661.
   9275(96)       0.0001078   9213.    9652.
   9249(96)       0.0001081   9212.    9646.
   9225(96)       0.0001084   9211.    9639.
   9251(96)       0.0001081   9211.    9637.
   9334(97)       0.0001071   9210.    9665.
   9477(97)       0.0001055   9210.    9769.
   9771(99)       0.0001023   9209.    10034.
   10370(100)     0.0000964   9209.    10609.
   11580(110)     0.0000863   9208.    11681.
   13670(120)     0.0000732   9208.    13361.
   16350(130)     0.0000612   9207.    15499.
   18720(140)     0.0000534   9207.    17899.
   19950(140)     0.0000501   9206.    19218.
   19930(140)     0.0000502   9205.    19054.
   18620(140)     0.0000537   9205.    17589.
   16400(130)     0.0000610   9204.    15594.
   14220(120)     0.0000703   9204.    13772.
   12670(110)     0.0000789   9203.    12493.
   11910(110)     0.0000840   9203.    11830.
   11780(110)     0.0000849   9202.    11903.
   12200(110)     0.0000820   9202.    12363.
   13010(110)     0.0000768   9201.    13242.
   14060(120)     0.0000711   9200.    14436.
   15480(120)     0.0000646   9200.    15873.
   17830(130)     0.0000561   9199.    17642.
   21480(150)     0.0000466   9199.    19979.
   25800(160)     0.0000388   9198.    23023.
   29360(170)     0.0000341   9198.    26030.
   31040(180)     0.0000322   9197.    27879.
   30380(170)     0.0000329   9196.    27569.
   27360(170)     0.0000366   9196.    25208.
   22790(150)     0.0000439   9195.    21708.
   18590(140)     0.0000538   9195.    18166.
   15900(130)     0.0000629   9194.    15415.
   14380(120)     0.0000695   9193.    13705.
   13460(120)     0.0000743   9193.    12773.
   12830(110)     0.0000779   9192.    12195.
   12330(110)     0.0000811   9191.    11762.
   12050(110)     0.0000830   9191.    11514.
   12100(110)     0.0000827   9190.    11575.
   12420(110)     0.0000805   9190.    12013.
   12980(110)     0.0000771   9189.    12874.
   13760(120)     0.0000727   9188.    13947.
   14930(120)     0.0000670   9188.    15249.
   16840(130)     0.0000594   9187.    16780.
   19150(140)     0.0000522   9186.    18413.
   20800(140)     0.0000481   9186.    19766.
   20890(150)     0.0000479   9185.    20199.
   19530(140)     0.0000512   9185.    19242.
   17230(130)     0.0000580   9184.    17180.
   14540(120)     0.0000688   9183.    14839.
   12180(110)     0.0000821   9183.    12786.
   10690(100)     0.0000935   9182.    11350.
   10010(100)     0.0000999   9181.    10514.
   9747(99)       0.0001026   9181.    10099.
   9635(98)       0.0001038   9180.    9919.
   9551(98)       0.0001047   9179.    9847.
   9503(97)       0.0001052   9179.    9825.
   9484(97)       0.0001054   9178.    9851.
   9519(98)       0.0001050   9177.    9963.
   9731(99)       0.0001028   9176.    10219.
   10130(100)     0.0000987   9176.    10658.
   10720(100)     0.0000933   9175.    11249.
   11280(110)     0.0000887   9174.    11847.
   11540(110)     0.0000866   9174.    12223.
   11470(110)     0.0000872   9173.    12174.
   11050(110)     0.0000905   9172.    11713.
   10490(100)     0.0000953   9172.    11062.
   10000(100)     0.0001000   9171.    10456.
   9751(99)       0.0001026   9170.    10036.
   9764(99)       0.0001024   9169.    9840.
   9960(100)      0.0001004   9169.    9850.
   10260(100)     0.0000975   9168.    10035.
   10650(100)     0.0000939   9167.    10355.
   11140(110)     0.0000898   9166.    10738.
   11450(110)     0.0000873   9166.    11062.
   11460(110)     0.0000873   9165.    11189.
   11250(110)     0.0000889   9164.    11066.
   10930(110)     0.0000915   9163.    10789.
   10570(100)     0.0000946   9163.    10506.
   10210(100)     0.0000980   9162.    10330.
   10070(100)     0.0000993   9161.    10335.
   10260(100)     0.0000975   9160.    10620.
   10910(100)     0.0000917   9159.    11431.
   12490(110)     0.0000801   9159.    13291.
   16190(130)     0.0000618   9158.    16971.
   23380(150)     0.0000428   9157.    23093.
   33190(180)     0.0000301   9156.    31367.
   42070(210)     0.0000238   9155.    39978.
   46820(220)     0.0000214   9155.    45762.
   45970(210)     0.0000218   9154.    45880.
   39940(200)     0.0000250   9153.    40163.
   31060(180)     0.0000322   9152.    31581.
   22300(150)     0.0000449   9151.    23309.
   16080(130)     0.0000622   9151.    17161.
   12730(110)     0.0000786   9150.    13440.
   11160(110)     0.0000896   9149.    11537.
   10380(100)     0.0000963   9148.    10663.
   9910(100)      0.0001009   9147.    10264.
   9591(98)       0.0001043   9146.    10057.
   9429(97)       0.0001061   9145.    9937.
   9393(97)       0.0001065   9144.    9887.
   9494(97)       0.0001053   9144.    9924.
   9761(99)       0.0001025   9143.    10298.
   10260(100)     0.0000974   9142.    10675.
   11030(110)     0.0000907   9141.    11199.
   11910(110)     0.0000840   9140.    11806.
   12640(110)     0.0000791   9139.    12362.
   13040(110)     0.0000767   9138.    12701.
   13040(110)     0.0000767   9137.    12722.
   12570(110)     0.0000795   9136.    12402.
   11830(110)     0.0000845   9135.    11804.
   11080(110)     0.0000903   9135.    11252.
   10410(100)     0.0000961   9134.    10661.
   9970(100)      0.0001003   9133.    10238.
   9728(99)       0.0001028   9132.    9985.
   9549(98)       0.0001047   9131.    9849.
   9415(97)       0.0001062   9130.    9767.
   9310(96)       0.0001074   9129.    9701.
   9167(96)       0.0001091   9128.    9635.
   9056(95)       0.0001104   9127.    9570.
   8975(95)       0.0001114   9126.    9514.
   8924(94)       0.0001121   9125.    9476.
   8988(95)       0.0001113   9124.    9475.
   9103(95)       0.0001099   9123.    9533.
   9358(97)       0.0001069   9122.    9684.
   9768(99)       0.0001024   9121.    9958.
   10290(100)     0.0000972   9120.    10345.
   10780(100)     0.0000927   9119.    10772.
   11050(110)     0.0000905   9118.    11097.
   11010(110)     0.0000908   9117.    11168.
   10700(100)     0.0000935   9116.    10945.
   10230(100)     0.0000977   9115.    10543.
   9752(99)       0.0001025   9114.    10122.
   9407(97)       0.0001063   9113.    9958.
   9291(96)       0.0001076   9111.    9811.
   9350(97)       0.0001070   9110.    9772.
   9452(97)       0.0001058   9109.    9795.
   9541(98)       0.0001048   9108.    9840.
   9584(98)       0.0001043   9107.    9891.
   9653(98)       0.0001036   9106.    9962.
   9780(99)       0.0001022   9105.    10111.
   10110(100)     0.0000989   9104.    10429.
   10790(100)     0.0000927   9103.    11013.
   11870(110)     0.0000842   9102.    12028.
   13210(120)     0.0000757   9100.    13268.
   14730(120)     0.0000679   9099.    14765.
   16800(130)     0.0000595   9098.    16566.
   19830(140)     0.0000504   9097.    18849.
   23560(150)     0.0000424   9096.    21591.
   26690(160)     0.0000375   9095.    24114.
   27770(170)     0.0000360   9094.    25365.
   26330(160)     0.0000380   9092.    24299.
   22970(150)     0.0000435   9091.    21467.
   19090(140)     0.0000524   9090.    18184.
   15930(130)     0.0000628   9089.    15595.
   14240(120)     0.0000702   9088.    14114.
   13690(120)     0.0000731   9086.    13500.
   13430(120)     0.0000745   9085.    13377.
   13150(120)     0.0000761   9084.    13168.
   12860(110)     0.0000778   9083.    13043.
   12990(110)     0.0000770   9082.    13408.
   14210(120)     0.0000703   9080.    14688.
   16680(130)     0.0000599   9079.    16998.
   19500(140)     0.0000513   9078.    19886.
   21440(150)     0.0000466   9077.    22310.
   21650(150)     0.0000462   9075.    23056.
   20410(140)     0.0000490   9074.    21650.
   18050(130)     0.0000554   9073.    18844.
   15160(120)     0.0000660   9071.    15910.
   13140(120)     0.0000761   9070.    13877.
   12780(110)     0.0000782   9069.    13321.
   14270(120)     0.0000701   9068.    14589.
   17320(130)     0.0000577   9066.    17155.
   20780(140)     0.0000481   9065.    20490.
   23270(150)     0.0000430   9064.    23419.
   23800(150)     0.0000420   9062.    24568.
   22200(150)     0.0000450   9061.    23274.
   19350(140)     0.0000517   9060.    20238.
   16080(130)     0.0000622   9058.    16798.
   13400(120)     0.0000746   9057.    14012.
   12060(110)     0.0000829   9055.    12536.
   12050(110)     0.0000830   9054.    12110.
   12960(110)     0.0000772   9053.    12589.
   14100(120)     0.0000709   9051.    13553.
   15010(120)     0.0000666   9050.    14461.
   15420(120)     0.0000649   9049.    14776.
   15050(120)     0.0000664   9047.    14272.
   14120(120)     0.0000708   9046.    13189.
   13010(110)     0.0000769   9044.    11983.
   11960(110)     0.0000836   9043.    11016.
   11140(110)     0.0000897   9041.    10439.
   10680(100)     0.0000936   9040.    10244.
   10520(100)     0.0000951   9039.    10364.
   10670(100)     0.0000937   9037.    10708.
   10980(110)     0.0000911   9036.    11150.
   11140(110)     0.0000897   9034.    11514.
   11140(110)     0.0000897   9033.    11615.
   10900(100)     0.0000918   9031.    11394.
   10460(100)     0.0000956   9030.    10977.
   10010(100)     0.0000999   9028.    10547.
   9720(99)       0.0001029   9027.    10246.
   9680(98)       0.0001033   9025.    10188.
   9940(100)      0.0001006   9024.    10546.
   10790(100)     0.0000926   9022.    11682.
   12910(110)     0.0000775   9021.    14196.
   17450(130)     0.0000573   9019.    18712.
   24690(160)     0.0000405   9017.    25289.
   32120(180)     0.0000311   9016.    32764.
   36470(190)     0.0000274   9014.    38639.
   36470(190)     0.0000274   9013.    40164.
   32880(180)     0.0000304   9011.    36495.
   26890(160)     0.0000372   9010.    29581.
   20240(140)     0.0000494   9008.    22293.
   15160(120)     0.0000660   9006.    16603.
   12350(110)     0.0000810   9005.    13112.
   11170(110)     0.0000895   9003.    11466.
   10960(110)     0.0000912   9002.    11052.
   11520(110)     0.0000868   9000.    11416.
   12940(110)     0.0000773   8998.    12412.
   15000(120)     0.0000667   8997.    13631.
   16810(130)     0.0000595   8995.    14873.
   18070(130)     0.0000553   8993.    15773.
   18410(140)     0.0000543   8992.    16085.
   17860(130)     0.0000560   8990.    15950.
   17170(130)     0.0000583   8988.    16035.
   16500(130)     0.0000606   8987.    15912.
   16010(130)     0.0000625   8985.    15720.
   15540(130)     0.0000643   8983.    15313.
   14800(120)     0.0000676   8981.    14677.
   13740(120)     0.0000728   8980.    13884.
   12660(110)     0.0000790   8978.    13072.
   11720(110)     0.0000853   8976.    12584.
   10970(110)     0.0000912   8975.    12075.
   10380(100)     0.0000964   8973.    11626.
   9960(100)      0.0001004   8971.    11191.
   9700(98)       0.0001031   8969.    10785.
   9510(98)       0.0001051   8968.    10435.
   9443(97)       0.0001059   8966.    10155.
   9503(97)       0.0001052   8964.    10087.
   9577(98)       0.0001044   8962.    9992.
   9620(98)       0.0001039   8960.    9968.
   9634(98)       0.0001038   8959.    10033.
   9694(98)       0.0001032   8957.    10229.
   9930(100)      0.0001007   8955.    10612.
   10500(100)     0.0000952   8953.    11213.
   11340(110)     0.0000882   8951.    11983.
   12120(110)     0.0000825   8949.    12760.
   12580(110)     0.0000795   8948.    13476.
   12840(110)     0.0000779   8946.    13763.
   13200(120)     0.0000757   8944.    13924.
   13990(120)     0.0000715   8942.    14290.
   15320(120)     0.0000653   8940.    15217.
   16700(130)     0.0000599   8938.    16143.
   17380(130)     0.0000575   8936.    16714.
   17260(130)     0.0000579   8934.    16425.
   16070(130)     0.0000622   8933.    15275.
   14120(120)     0.0000708   8931.    13714.
   12140(110)     0.0000824   8929.    12210.
   10700(100)     0.0000934   8927.    11032.
   9900(100)      0.0001010   8925.    10244.
   9513(98)       0.0001051   8923.    9778.
   9303(96)       0.0001075   8921.    9525.
   9169(96)       0.0001091   8919.    9390.
   9085(95)       0.0001101   8917.    9317.
   9023(95)       0.0001108   8915.    9277.
   8956(95)       0.0001117   8913.    9257.
   8915(94)       0.0001122   8911.    9252.
   8918(94)       0.0001121   8909.    9269.
   8999(95)       0.0001111   8907.    9327.
   9124(96)       0.0001096   8905.    9583.
   9481(97)       0.0001055   8903.    9882.
   10060(100)     0.0000994   8901.    10347.
   10770(100)     0.0000928   8899.    10946.
   11460(110)     0.0000873   8897.    11563.
   11880(110)     0.0000842   8895.    12040.
   12120(110)     0.0000825   8893.    12341.
   12480(110)     0.0000801   8891.    12752.
   13670(120)     0.0000732   8889.    13862.
   16470(130)     0.0000607   8887.    16263.
   21030(150)     0.0000476   8885.    20070.
   25550(160)     0.0000391   8883.    24511.
   28460(170)     0.0000351   8881.    27979.
   29330(170)     0.0000341   8878.    29201.
   28020(170)     0.0000357   8876.    27362.
   25290(160)     0.0000395   8874.    23767.
   21680(150)     0.0000461   8872.    19856.
   18030(130)     0.0000555   8870.    16504.
   15270(120)     0.0000655   8868.    13987.
   13130(120)     0.0000761   8866.    12237.
   11560(110)     0.0000865   8864.    11079.
   10620(100)     0.0000942   8861.    10351.
   10210(100)     0.0000980   8859.    9918.
   10090(100)     0.0000991   8857.    9678.
   10100(100)     0.0000990   8855.    9570.
   10190(100)     0.0000981   8853.    9582.
   10330(100)     0.0000968   8851.    9834.
   10620(100)     0.0000941   8848.    10259.
   11200(110)     0.0000893   8846.    10990.
   12230(110)     0.0000817   8844.    12021.
   13690(120)     0.0000730   8842.    13200.
   15090(120)     0.0000663   8840.    14204.
   15880(130)     0.0000630   8837.    14633.
   15670(130)     0.0000638   8835.    14253.
   14610(120)     0.0000684   8833.    13239.
   13050(110)     0.0000766   8831.    12011.
   11540(110)     0.0000867   8829.    10920.
   10410(100)     0.0000961   8826.    10133.
   9720(99)       0.0001029   8824.    9652.
   9370(97)       0.0001067   8822.    9396.
   9227(96)       0.0001084   8820.    9276.
   9152(96)       0.0001093   8817.    9227.
   9126(96)       0.0001096   8815.    9214.
   9182(96)       0.0001089   8813.    9223.
   9280(96)       0.0001078   8810.    9252.
   9423(97)       0.0001061   8808.    9305.
   9575(98)       0.0001044   8806.    9387.
   9775(99)       0.0001023   8803.    9511.
   10060(100)     0.0000994   8801.    9711.
   10500(100)     0.0000952   8799.    10085.
   11190(110)     0.0000894   8797.    10843.
   12420(110)     0.0000805   8794.    12322.
   14740(120)     0.0000678   8792.    14854.
   18550(140)     0.0000539   8790.    18488.
   22990(150)     0.0000435   8787.    22672.
   26270(160)     0.0000381   8785.    26168.
   27120(170)     0.0000369   8782.    27444.
   25560(160)     0.0000391   8780.    25820.
   22310(150)     0.0000448   8778.    22202.
   18280(140)     0.0000547   8775.    18155.
   14900(120)     0.0000671   8773.    14896.
   13060(110)     0.0000766   8771.    12997.
   12710(110)     0.0000787   8768.    12564.
   13740(120)     0.0000728   8766.    13544.
   16280(130)     0.0000614   8763.    15890.
   20160(140)     0.0000496   8761.    19455.
   24630(160)     0.0000406   8759.    23660.
   28770(170)     0.0000348   8756.    27331.
   30600(180)     0.0000327   8754.    29110.
   28530(170)     0.0000351   8751.    28281.
   24290(160)     0.0000412   8749.    24878.
   19960(140)     0.0000501   8746.    20523.
   15830(130)     0.0000632   8744.    16427.
   12920(110)     0.0000774   8742.    13496.
   11520(110)     0.0000868   8739.    11829.
   10970(110)     0.0000912   8737.    11093.
   10660(100)     0.0000938   8734.    10843.
   10430(100)     0.0000959   8732.    10724.
   10250(100)     0.0000975   8729.    10534.
   10040(100)     0.0000996   8727.    10236.
   9823(99)       0.0001018   8724.    9893.
   9601(98)       0.0001042   8722.    9586.
   9400(97)       0.0001064   8719.    9519.
   9289(96)       0.0001077   8717.    9429.
   9309(96)       0.0001074   8714.    9536.
   9415(97)       0.0001062   8712.    9624.
   9552(98)       0.0001047   8709.    9786.
   9740(99)       0.0001027   8707.    10051.
   10070(100)     0.0000993   8704.    10443.
   10630(100)     0.0000941   8702.    10950.
   11170(110)     0.0000895   8699.    11471.
   11460(110)     0.0000873   8697.    11833.
   11520(110)     0.0000868   8694.    11892.
   11440(110)     0.0000874   8692.    11693.
   11380(110)     0.0000878   8689.    11449.
   11560(110)     0.0000865   8687.    11352.
   11920(110)     0.0000839   8684.    11418.
   12140(110)     0.0000824   8681.    11486.
   11950(110)     0.0000837   8679.    11344.
   11470(110)     0.0000872   8676.    11089.
   10840(100)     0.0000923   8674.    10614.
   10240(100)     0.0000976   8671.    10209.
   9875(99)       0.0001013   8669.    10008.
   9940(100)      0.0001006   8666.    10078.
   10380(100)     0.0000964   8663.    10400.
   11050(110)     0.0000905   8661.    10867.
   11630(110)     0.0000860   8658.    11292.
   11850(110)     0.0000844   8656.    11494.
   11710(110)     0.0000854   8653.    11441.
   11540(110)     0.0000867   8651.    11304.
   11580(110)     0.0000863   8648.    11297.
   11870(110)     0.0000842   8645.    11816.
   12200(110)     0.0000820   8643.    12138.
   12390(110)     0.0000807   8640.    12248.
   12210(110)     0.0000819   8637.    11989.
   11760(110)     0.0000850   8635.    11458.
   11260(110)     0.0000888   8632.    10884.
   10890(100)     0.0000918   8630.    10494.
   10810(100)     0.0000925   8627.    10490.
   11130(110)     0.0000898   8624.    11100.
   12250(110)     0.0000816   8622.    12757.
   14670(120)     0.0000682   8619.    15440.
   18530(140)     0.0000540   8616.    19184.
   23020(150)     0.0000434   8614.    23359.
   26430(160)     0.0000378   8611.    26791.
   27570(170)     0.0000363   8609.    28227.
   26820(160)     0.0000373   8606.    27457.
   24720(160)     0.0000404   8603.    25011.
   21950(150)     0.0000456   8601.    21904.
   19240(140)     0.0000520   8598.    18901.
   17140(130)     0.0000583   8595.    16628.
   15910(130)     0.0000628   8593.    15530.
   15520(130)     0.0000644   8590.    15360.
   15530(130)     0.0000644   8587.    15595.
   15360(120)     0.0000651   8585.    15489.
   14710(120)     0.0000680   8582.    14648.
   13720(120)     0.0000729   8579.    13247.
   12510(110)     0.0000800   8577.    11788.
   11360(110)     0.0000880   8574.    10676.
   10660(100)     0.0000938   8571.    10051.
   10470(100)     0.0000955   8569.    9846.
   10720(100)     0.0000933   8566.    9921.
   11200(110)     0.0000892   8563.    10127.
   11650(110)     0.0000858   8561.    10316.
   11770(110)     0.0000850   8558.    10353.
   11540(110)     0.0000866   8555.    10337.
   11020(110)     0.0000908   8553.    10093.
   10410(100)     0.0000960   8550.    9840.
   9930(100)      0.0001007   8547.    9664.
   9635(98)       0.0001038   8544.    9606.
   9530(98)       0.0001049   8542.    9664.
   9613(98)       0.0001040   8539.    9798.
   9762(99)       0.0001024   8536.    9935.
   9858(99)       0.0001014   8534.    9992.
   9891(99)       0.0001011   8531.    9928.
   9950(100)      0.0001005   8528.    9785.
   10040(100)     0.0000996   8526.    9656.
   10130(100)     0.0000987   8523.    9649.
   10320(100)     0.0000969   8520.    9901.
   10750(100)     0.0000930   8518.    10652.
   11830(110)     0.0000846   8515.    12316.
   14300(120)     0.0000699   8512.    15405.
   18740(140)     0.0000534   8509.    20166.
   24170(160)     0.0000414   8507.    25961.
   28760(170)     0.0000348   8504.    31006.
   30800(180)     0.0000325   8501.    33077.
   29250(170)     0.0000342   8499.    31121.
   25340(160)     0.0000395   8496.    26190.
   20580(140)     0.0000486   8493.    20521.
   16270(130)     0.0000614   8491.    15966.
   13670(120)     0.0000732   8488.    13282.
   12790(110)     0.0000782   8485.    12458.
   13400(120)     0.0000746   8482.    13352.
   15750(130)     0.0000635   8480.    16047.
   20430(140)     0.0000489   8477.    20755.
   27760(170)     0.0000360   8474.    27351.
   36350(190)     0.0000275   8472.    34800.
   43300(210)     0.0000231   8469.    41044.
   45960(210)     0.0000218   8466.    43826.
   44000(210)     0.0000227   8464.    41925.
   38320(200)     0.0000261   8461.    36212.
   30620(180)     0.0000327   8458.    28976.
   23050(150)     0.0000434   8455.    22322.
   17480(130)     0.0000572   8453.    17317.
   14110(120)     0.0000709   8450.    14025.
   12200(110)     0.0000820   8447.    12019.
   11130(110)     0.0000898   8445.    10831.
   10500(100)     0.0000953   8442.    10299.
   10180(100)     0.0000982   8439.    9968.
   10070(100)     0.0000994   8437.    9757.
   9980(100)      0.0001002   8434.    9629.
   9873(99)       0.0001013   8431.    9541.
   9767(99)       0.0001024   8429.    9469.
   9661(98)       0.0001035   8426.    9401.
   9553(98)       0.0001047   8423.    9325.
   9466(97)       0.0001056   8420.    9239.
   9374(97)       0.0001067   8418.    9150.
   9325(97)       0.0001072   8415.    9072.
   9354(97)       0.0001069   8412.    9026.
   9496(97)       0.0001053   8410.    9320.
   9789(99)       0.0001022   8407.    9507.
   10250(100)     0.0000976   8404.    9887.
   10920(110)     0.0000915   8402.    10564.
   11970(110)     0.0000835   8399.    11589.
   13220(120)     0.0000756   8396.    12844.
   14260(120)     0.0000701   8394.    13969.
   14690(120)     0.0000681   8391.    14480.
   14380(120)     0.0000695   8388.    14323.
   13420(120)     0.0000745   8386.    13284.
   12190(110)     0.0000821   8383.    12016.
   11050(110)     0.0000905   8380.    10945.
   10370(100)     0.0000965   8378.    10278.
   10220(100)     0.0000978   8375.    10059.
   10480(100)     0.0000955   8373.    10328.
   11260(110)     0.0000888   8370.    11236.
   12910(110)     0.0000775   8367.    13159.
   15900(130)     0.0000629   8365.    16031.
   20350(140)     0.0000491   8362.    19766.
   25080(160)     0.0000399   8359.    23923.
   28290(170)     0.0000353   8357.    26691.
   28800(170)     0.0000347   8354.    27169.
   26680(160)     0.0000375   8351.    25289.
   23120(150)     0.0000433   8349.    22009.
   19330(140)     0.0000517   8346.    18537.
   16280(130)     0.0000614   8344.    15698.
   14090(120)     0.0000710   8341.    13688.
   12560(110)     0.0000796   8338.    12285.
   11520(110)     0.0000868   8336.    11227.
   10760(100)     0.0000930   8333.    10413.
   10170(100)     0.0000983   8331.    9876.
   9842(99)       0.0001016   8328.    9678.
   9950(100)      0.0001005   8325.    9852.
   10530(100)     0.0000949   8323.    10383.
   11490(110)     0.0000870   8320.    11166.
   12610(110)     0.0000793   8318.    12343.
   13450(120)     0.0000743   8315.    13019.
   13620(120)     0.0000734   8313.    13064.
   13160(120)     0.0000760   8310.    12528.
   12290(110)     0.0000814   8307.    11683.
   11320(110)     0.0000883   8305.    10821.
   10510(100)     0.0000951   8302.    10123.
   9990(100)      0.0001001   8300.    9769.
   9705(99)       0.0001030   8297.    9517.
   9554(98)       0.0001047   8295.    9432.
   9555(98)       0.0001047   8292.    9520.
   9766(99)       0.0001024   8290.    9993.
   10250(100)     0.0000976   8287.    10653.
   11270(110)     0.0000888   8285.    11646.
   12810(110)     0.0000781   8282.    12859.
   14480(120)     0.0000691   8280.    14002.
   15600(130)     0.0000641   8277.    14652.
   15760(130)     0.0000635   8274.    14475.
   14900(120)     0.0000671   8272.    13538.
   13390(120)     0.0000747   8269.    12256.
   11720(110)     0.0000853   8267.    11060.
   10490(100)     0.0000954   8265.    10219.
   9920(100)      0.0001008   8262.    9816.
   9792(99)       0.0001021   8260.    9792.
   9930(100)      0.0001007   8257.    9976.
   10100(100)     0.0000990   8255.    10277.
   10080(100)     0.0000992   8252.    10287.
   9940(100)      0.0001006   8250.    10060.
   9654(98)       0.0001036   8247.    9694.
   9375(97)       0.0001067   8245.    9331.
   9176(96)       0.0001090   8242.    9070.
   9151(96)       0.0001093   8240.    8950.
   9268(96)       0.0001079   8238.    9001.
   9627(98)       0.0001039   8235.    9426.
   10320(100)     0.0000969   8233.    10145.
   11520(110)     0.0000868   8230.    11370.
   13190(120)     0.0000758   8228.    13006.
   14750(120)     0.0000678   8225.    14596.
   15690(130)     0.0000637   8223.    15463.
   15730(130)     0.0000636   8221.    15170.
   14730(120)     0.0000679   8218.    13857.
   12930(110)     0.0000773   8216.    12129.
   11100(110)     0.0000901   8214.    10601.
   9860(99)       0.0001014   8211.    9554.
   9139(96)       0.0001094   8209.    8962.
   8790(94)       0.0001138   8206.    8673.
   8651(93)       0.0001156   8204.    8559.
   8610(93)       0.0001161   8202.    8549.
   8656(93)       0.0001155   8199.    8614.
   8762(94)       0.0001141   8197.    8740.
   8968(95)       0.0001115   8195.    8942.
   9158(96)       0.0001092   8192.    9098.
   9328(97)       0.0001072   8190.    9178.
   9315(97)       0.0001074   8188.    9133.
   9138(96)       0.0001094   8185.    8983.
   8836(94)       0.0001132   8183.    8791.
   8609(93)       0.0001162   8181.    8613.
   8494(92)       0.0001177   8179.    8479.
   8456(92)       0.0001183   8176.    8392.
   8443(92)       0.0001184   8174.    8343.
   8433(92)       0.0001186   8172.    8318.
   8356(91)       0.0001197   8170.    8308.
   8281(91)       0.0001208   8167.    8308.
   8287(91)       0.0001207   8165.    8316.
   8328(91)       0.0001201   8163.    8340.
   8455(92)       0.0001183   8161.    8650.
   8680(93)       0.0001152   8158.    8812.
   8999(95)       0.0001111   8156.    9180.
   9434(97)       0.0001060   8154.    9555.
   9960(100)      0.0001004   8152.    10002.
   10420(100)     0.0000960   8150.    10406.
   10660(100)     0.0000938   8147.    10602.
   10580(100)     0.0000945   8145.    10480.
   10300(100)     0.0000970   8143.    10080.
   9950(100)      0.0001005   8141.    9564.
   9481(97)       0.0001055   8139.    9096.
   9103(95)       0.0001099   8136.    8757.
   8852(94)       0.0001130   8134.    8551.
   8668(93)       0.0001154   8132.    8447.
   8556(93)       0.0001169   8130.    8572.
   8474(92)       0.0001180   8128.    8657.
   8523(92)       0.0001173   8126.    8842.
   8715(93)       0.0001147   8124.    9141.
   9069(95)       0.0001103   8122.    9533.
   9493(97)       0.0001053   8119.    9928.
   9828(99)       0.0001018   8117.    10309.
   9866(99)       0.0001014   8115.    10312.
   9602(98)       0.0001041   8113.    10037.
   9266(96)       0.0001079   8111.    9616.
   8888(94)       0.0001125   8109.    9198.
   8524(92)       0.0001173   8107.    8877.
   8346(91)       0.0001198   8105.    8680.
   8284(91)       0.0001207   8103.    8637.
   8313(91)       0.0001203   8101.    8638.
   8394(92)       0.0001191   8099.    8728.
   8535(92)       0.0001172   8097.    8975.
   8817(94)       0.0001134   8095.    9525.
   9475(97)       0.0001055   8093.    10597.
   10800(100)     0.0000926   8091.    12393.
   13030(110)     0.0000768   8089.    14925.
   15990(130)     0.0000625   8087.    17819.
   19050(140)     0.0000525   8085.    20260.
   20690(140)     0.0000483   8083.    21232.
   20110(140)     0.0000497   8081.    20461.
   18430(140)     0.0000543   8079.    18029.
   15790(130)     0.0000633   8077.    15150.
   12940(110)     0.0000773   8075.    12627.
   10890(100)     0.0000918   8073.    10827.
   9723(99)       0.0001028   8071.    9733.
   9084(95)       0.0001101   8069.    9143.
   8762(94)       0.0001141   8067.    8838.
   8571(93)       0.0001167   8065.    8668.
   8476(92)       0.0001180   8063.    8675.
   8439(92)       0.0001185   8061.    8610.
   8435(92)       0.0001186   8059.    8559.
   8440(92)       0.0001185   8057.    8517.
   8436(92)       0.0001185   8055.    8481.
   8374(92)       0.0001194   8054.    8450.
   8356(91)       0.0001197   8052.    8553.
   8389(92)       0.0001192   8050.    8554.
   8433(92)       0.0001186   8048.    8554.
   8451(92)       0.0001183   8046.    8556.
   8422(92)       0.0001187   8044.    8640.
   8453(92)       0.0001183   8042.    8685.
   8572(93)       0.0001167   8041.    9046.
   8727(93)       0.0001146   8039.    9243.
   9012(95)       0.0001110   8037.    9480.
   9260(96)       0.0001080   8035.    9703.
   9389(97)       0.0001065   8033.    9831.
   9420(97)       0.0001062   8031.    9796.
   9354(97)       0.0001069   8030.    9615.
   9234(96)       0.0001083   8028.    9390.
   9108(95)       0.0001098   8026.    9264.
   9110(95)       0.0001098   8024.    9418.
   9425(97)       0.0001061   8022.    10106.
   10350(100)     0.0000966   8021.    11639.
   12190(110)     0.0000820   8019.    14242.
   15190(120)     0.0000658   8017.    17778.
   18670(140)     0.0000536   8015.    21505.
   21240(150)     0.0000471   8013.    24150.
   22140(150)     0.0000452   8012.    24471.
   21180(150)     0.0000472   8010.    22321.
   18480(140)     0.0000541   8008.    18801.
   15280(120)     0.0000655   8006.    15271.
   12610(110)     0.0000793   8005.    12651.
   11060(110)     0.0000904   8003.    11267.
   10680(100)     0.0000936   8001.    11024.
   11220(110)     0.0000892   8000.    11633.
   12560(110)     0.0000796   7998.    12745.
   14340(120)     0.0000698   7996.    13957.
   15750(130)     0.0000635   7994.    14820.
   16240(130)     0.0000616   7993.    15003.
   15720(130)     0.0000636   7991.    14578.
   14780(120)     0.0000677   7989.    13869.
   13560(120)     0.0000737   7988.    13112.
   12350(110)     0.0000810   7986.    12396.
   11540(110)     0.0000866   7984.    11754.
   10950(110)     0.0000913   7982.    11202.
   10500(100)     0.0000952   7981.    10751.
   10170(100)     0.0000984   7979.    10531.
   9864(99)       0.0001014   7977.    10193.
   9593(98)       0.0001042   7976.    9824.
   9330(97)       0.0001072   7974.    9448.
   9070(95)       0.0001102   7972.    9117.
   8830(94)       0.0001132   7971.    8865.
   8592(93)       0.0001164   7969.    8697.
   8450(92)       0.0001183   7967.    8589.
   8291(91)       0.0001206   7966.    8511.
   8230(91)       0.0001215   7964.    8446.
   8129(90)       0.0001230   7962.    8392.
   8060(90)       0.0001241   7961.    8357.
   8087(90)       0.0001236   7959.    8353.
   8141(90)       0.0001228   7958.    8398.
   8265(91)       0.0001210   7956.    8517.
   8425(92)       0.0001187   7954.    8732.
   8752(94)       0.0001143   7953.    9039.
   9251(96)       0.0001081   7951.    9390.
   9686(98)       0.0001032   7949.    9683.
   9816(99)       0.0001019   7948.    9793.
   9824(99)       0.0001018   7946.    9659.
   9686(98)       0.0001032   7944.    9702.
   9535(98)       0.0001049   7943.    9422.
   9426(97)       0.0001061   7941.    9197.
   9410(97)       0.0001063   7939.    9087.
   9513(98)       0.0001051   7938.    9135.
   9655(98)       0.0001036   7936.    9400.
   9930(100)      0.0001007   7935.    9971.
   10480(100)     0.0000954   7933.    11044.
   11360(110)     0.0000880   7931.    12253.
   12500(110)     0.0000800   7930.    13362.
   13250(120)     0.0000755   7928.    13905.
   13250(120)     0.0000755   7926.    13629.
   12810(110)     0.0000781   7925.    12700.
   11950(110)     0.0000837   7923.    11583.
   11060(110)     0.0000904   7921.    10697.
   10450(100)     0.0000957   7920.    10166.
   10080(100)     0.0000992   7918.    9876.
   9807(99)       0.0001020   7916.    9677.
   9651(98)       0.0001036   7915.    9535.
   9569(98)       0.0001045   7913.    9503.
   9650(98)       0.0001036   7911.    9752.
   9866(99)       0.0001014   7910.    10093.
   10380(100)     0.0000963   7908.    10597.
   11230(110)     0.0000890   7906.    11333.
   12070(110)     0.0000829   7905.    11953.
   12510(110)     0.0000800   7903.    12379.
   12620(110)     0.0000792   7901.    12479.
   12450(110)     0.0000803   7900.    12346.
   12070(110)     0.0000829   7898.    12204.
   11780(110)     0.0000849   7896.    12161.
   11800(110)     0.0000847   7895.    12120.
   11990(110)     0.0000834   7893.    11874.
   11800(110)     0.0000847   7891.    11342.
   11200(110)     0.0000893   7889.    10701.
   10590(100)     0.0000944   7888.    10230.
   10250(100)     0.0000975   7886.    10149.
   10410(100)     0.0000961   7884.    10531.
   11120(110)     0.0000899   7883.    11258.
   12240(110)     0.0000817   7881.    12267.
   13330(120)     0.0000750   7879.    12743.
   13840(120)     0.0000723   7877.    12603.
   13470(120)     0.0000743   7875.    11895.
   12420(110)     0.0000805   7874.    10920.
   11090(110)     0.0000902   7872.    9982.
   9950(100)      0.0001005   7870.    9307.
   9177(96)       0.0001090   7868.    8823.
   8713(93)       0.0001148   7866.    8530.
   8543(92)       0.0001171   7865.    8359.
   8455(92)       0.0001183   7863.    8363.
   8475(92)       0.0001180   7861.    8309.
   8369(91)       0.0001195   7859.    8268.
   8192(91)       0.0001221   7857.    8232.
   8191(91)       0.0001221   7855.    8196.
   8200(91)       0.0001220   7853.    8163.
   8146(90)       0.0001228   7852.    8131.
   8020(90)       0.0001247   7850.    8104.
   8058(90)       0.0001241   7848.    8085.
   8167(90)       0.0001225   7846.    8077.
   8057(90)       0.0001241   7844.    8081.
   8077(90)       0.0001238   7842.    8097.
   8129(90)       0.0001230   7840.    8126.
   8234(91)       0.0001214   7838.    8334.
   8407(92)       0.0001189   7836.    8427.
   8535(92)       0.0001172   7834.    8582.
   8813(94)       0.0001135   7832.    8890.
   9238(96)       0.0001082   7830.    9504.
   10000(100)     0.0001000   7828.    10622.
   11290(110)     0.0000886   7826.    12383.
   13690(120)     0.0000731   7823.    14679.
   16440(130)     0.0000608   7821.    16966.
   18390(140)     0.0000544   7819.    18398.
   18940(140)     0.0000528   7817.    18323.
   18030(130)     0.0000554   7815.    16729.
   15650(130)     0.0000639   7813.    14288.
   12910(110)     0.0000775   7810.    11883.
   10790(100)     0.0000927   7808.    10103.
   9483(97)       0.0001055   7806.    9062.
   8867(94)       0.0001128   7804.    8561.
   8531(92)       0.0001172   7801.    8401.
   8484(92)       0.0001179   7799.    8293.
   8448(92)       0.0001184   7797.    8217.
   8420(92)       0.0001188   7794.    8156.
   8305(91)       0.0001204   7792.    8111.
   8278(91)       0.0001208   7790.    8087.
   8322(91)       0.0001202   7787.    8216.
   8346(91)       0.0001198   7785.    8275.
   8376(92)       0.0001194   7782.    8392.
   8475(92)       0.0001180   7780.    8585.
   8558(93)       0.0001168   7777.    8856.
   8723(93)       0.0001146   7775.    9178.
   8915(94)       0.0001122   7772.    9495.
   9236(96)       0.0001083   7770.    9754.
   9510(98)       0.0001051   7767.    9964.
   9829(99)       0.0001017   7764.    10187.
   10270(100)     0.0000974   7762.    10449.
   10660(100)     0.0000938   7759.    10678.
   11090(110)     0.0000902   7756.    10737.
   11300(110)     0.0000885   7754.    10573.
   11390(110)     0.0000878   7751.    10322.
   11100(110)     0.0000901   7748.    10201.
   10770(100)     0.0000929   7745.    10471.
   10850(100)     0.0000922   7742.    10952.
   11390(110)    .            .        .
   12120(110)    .            .        .
   12700(110)    .            .        .
   12680(110)    .            .        .
   12230(110)    .            .        .
   11360(110)    .            .        .
   10790(100)    .            .        .
   10510(100)    .            .        .
   10430(100)    .            .        .
   10560(100)    .            .        .
   10100(100)    .            .        .
   9660(98)      .            .        .
   9155(96)      .            .        .
   9355(97)      .            .        .
_pd_meas_number_of_points              3133
_pd_proc_number_of_points              3133

loop_
      _refln_index_h
      _refln_index_k
      _refln_index_l
      _pd_refln_phase_id
      _refln_observed_status
      _refln_F_squared_meas
      _refln_F_squared_calc
      _refln_phase_calc
      _refln_d_spacing
      _gsas_i100_meas
   0   0   3  1 o  5482.354   8113.905    0.00    8.85462   2.39
   0   0   6  1 o  69203.18   61795.83   180.00   4.42731   7.55
   1   0  -2  1 o  2088.973   1725.417    0.00    4.55032   0.72
   1   0   4  1 o  14632.438  14675.643  180.00   3.91323   3.74
   0   0   9  1 o  1135.363   1113.000    0.00    2.95154   0.06
   1   0   1  1 o  70465.39   68221.08   180.00   4.76487  26.70
   1   0  -5  1 o  2651.521   4605.346    0.00    3.57927   0.57
   1   0  -8  1 o  22862.246  25433.363  180.00   2.73869   2.86
   1   0   7  1 o  637355.1   629013.6    0.00    2.98716  94.95
   1   0  10  1 o  37495.82   49376.11    0.00    2.32909   3.40
   1   1  -9  1 o  351.601    372.161     0.00    2.02997   0.02
   0   0  12  1 o  25146.146  33272.352  180.00   2.21365   0.69
   1   0 -11  1 o  52789.89   54790.08   180.00   2.16116   4.12
   1   1  -6  1 o  22573.225  24612.002  180.00   2.36425   2.11
   0   0  15  1 o  8156.982   9111.730   180.00   1.77092   0.14
   2   0  -4  1 o  21730.230  27274.506  180.00   2.27516   1.88
   1   1 -12  1 o  4810.846   3989.174    0.00    1.73564   0.24
   1   0  13  1 o  31684.486  30952.242  180.00   1.88268   1.88
   2   0  -7  1 o  779389.7   754675.3    0.00    2.04144  54.26
   2   0   5  1 o  12368.546  10349.243  180.00   2.20358   1.00
   2   0  -1  1 o  20730.326  26802.455  180.00   2.41171   2.01
   2   0   2  1 o  991.080    1242.069   180.00   2.38243   0.09
   2   0   8  1 o  18394.057  11786.484  180.00   1.95661   1.18
   2   0 -10  1 o  82375.39   76801.87    0.00    1.78963   4.41
   1   0 -14  1 o  345196.91  356536.6    0.00    1.76669  18.01
   1   1 -15  1 o  10984.492  11423.970  180.00   1.49613   0.41
   1   1  -3  1 o  8640.155   10825.526   0.00    2.66654   1.03
   1   0 -17  1 o  83890.66   94635.80    0.00    1.48710   3.10
   0   0  18  1 o  62359.79   77647.30   180.00   1.47577   0.76
   2   0  11  1 o  61047.13   64820.46   180.00   1.70999   2.98
   1   0  16  1 o  3328.337   2142.451    0.00    1.57053   0.14
   2   0 -13  1 o  55707.60   54223.79   180.00   1.56172   2.27
   3  -1   7  1 o  475697.0   463888.3    0.00    1.64882  21.62
   3  -1   4  1 o  5267.227   5236.377   180.00   1.76482   0.27
   3  -1  10  1 o  34070.340  37199.80    0.00    1.50737   1.29
   1   1 -18  1 o  100350.66  101057.38  180.00   1.30516   2.86
   2   1  -5  1 o  562.165    522.382     0.00    1.73078   0.03
   2   0  14  1 o  318201.94  345500.56   0.00    1.49358  11.87
   2   1  -8  1 o  21401.209  20119.559  180.00   1.60314   0.92
   3  -1   1  1 o  26078.529  23834.600  180.00   1.82631   1.45
   2   0 -16  1 o  5453.977   4078.206    0.00    1.36934   0.17
   1   0 -20  1 o  14995.286  23619.660  180.00   1.28090   0.41
   3  -1  -2  1 o  1967.943   1228.374    0.00    1.81350   0.11
   3  -1  13  1 o  56744.16   51208.71   180.00   1.36349   1.76
   2   1 -11  1 o  38259.30   39773.44   180.00   1.45885   1.36
   0   0  21  1 o  133152.58  141986.17   0.00    1.26495   1.19
   1   0  19  1 o  4632.877   5042.503    0.00    1.34325   0.14
   3   0   6  1 o  34055.363  35999.39   180.00   1.51677   1.31
   3   0  -6  1 o  41162.70   43511.09   180.00   1.51677   1.58
   3   0  -9  1 o   0.000     931.943     0.00    1.41642   0.00
   3   0   0  1 o  588909.3   533283.2    0.00    1.61448  25.66
   2   1 -14  1 o  274700.97  278413.97   0.00    1.31743   7.98
   2   0  17  1 o  147076.56  146093.63   0.00    1.31298   4.24
   3  -1  16  1 o  204.938    351.106     0.00    1.22981   0.01
   1   1 -21  1 o  127849.83  125905.02   0.00    1.15251   2.84
   3   0   3  1 o  2879.979   2152.853    0.00    1.58829   0.12
   3   0  -3  1 o  2494.154   1866.351    0.00    1.58829   0.11
   2   1  -2  1 o  356.459    218.698     0.00    1.81350   0.02
   1   1   0  1 o  765955.1   715390.5    0.00    2.79635 100.00
   2   0 -19  1 o  281.948    252.638    180.00   1.21080   0.01
   0   1   1  5 o  13400.468  16418.092  180.00   4.93079   1.75
   1   0 -23  1 o  1091.148   1025.009    0.00    1.12345   0.02
   2   1 -17  1 o  85348.30   78845.02    0.00    1.18850   2.02
   3  -1  19  1 o  1928.496   1731.851    0.00    1.11112   0.04
   3  -1  -5  1 o  2685.911   2496.707    0.00    1.73078   0.13
   3   0   9  1 o   0.000     805.040     0.00    1.41642   0.00
   0   0  24  1 o  210944.25  194253.03   0.00    1.10683   1.44
   4  -1  11  1 o  52090.55   48949.16   180.00   1.17392   1.20
   4  -1   8  1 o  22957.791  29911.729  180.00   1.24528   0.60
   1   0  22  1 o  19.248     20.160      0.00    1.17159   0.00
   3  -1  -8  1 o  37784.35   35543.65   180.00   1.60314   1.62
   2   1   1  1 o  59387.84   56151.70   180.00   1.82631   3.31
   2   0  20  1 o  18647.795  27777.748  180.00   1.16454   0.42
   1   1 -24  1 o  102827.60  94812.54    0.00    1.02914   1.83
   3   0  12  1 o  1191.445   1214.401    0.00    1.30441   0.03
   3   0 -12  1 o  488.410    497.693     0.00    1.30441   0.01
   4  -1   5  1 o  349.864    364.444     0.00    1.30234   0.01
   2   0 -22  1 o  3372.320   2285.018   180.00   1.08058   0.07
   2   1 -20  1 o  24031.994  19778.541  180.00   1.07505   0.47
   3   1 -10  1 o  23423.729  27356.199   0.00    1.19876   0.56
   3  -1  22  1 o  37.749     46.619     180.00   1.00794   0.00
   3   1  -7  1 o  332418.22  358953.9    0.00    1.26633   8.92
   3   0  15  1 o  5092.319   4795.725   180.00   1.19309   0.12
   3   0 -15  1 o  4551.186   4290.855   180.00   1.19309   0.11
   4  -1  -1  1 o  24634.389  24919.332  180.00   1.34161   0.74
   3   1 -13  1 o  18544.391  16511.600  180.00   1.12249   0.39
   4  -1   2  1 o  31.984     31.563      0.00    1.33651   0.00
   3   1  -4  1 o  10286.578  10428.157  180.00   1.31666   0.30
   4  -1  -4  1 o  4112.470   4157.810   180.00   1.31666   0.12
   3   1 -16  1 o  665.520    555.003     0.00    1.04430   0.01
   2   0  23  1 o  1399.950   1263.303    0.00    1.04247   0.03
   0   0  27  1 o  4938.162   6232.348   180.00   0.98385   0.03
   2   1   4  1 o  12801.097  12816.818  180.00   1.76482   0.67
   1   0  25  1 o  74657.31   70226.77   180.00   1.03787   1.35
   2   2 -15  1 o  6798.025   6587.016   180.00   1.09738   0.14
   4  -1  14  1 o  231448.13  225604.53   0.00    1.09637   4.66
   1   1 -27  1 o  5604.331   5342.175   180.00   0.92808   0.08
   2   1   7  1 o  501904.4   497884.2    0.00    1.64882  22.81
   3  -1 -11  1 o  62027.61   63496.55   180.00   1.45885   2.21
   2   1 -23  1 o  365.032    432.688     0.00    0.97680   0.01
   3   0 -18  1 o  65441.20   62842.77   180.00   1.08927   1.30
   3   0  18  1 o  74678.03   71823.45   180.00   1.08927   1.48
   1   1  12  1 o  2595.245   2150.711    0.00    1.73564   0.13
   3  -1  25  1 o  39454.01   37850.36   180.00   0.91897   0.56
   4   0   1  1 o  26723.738  25336.240  180.00   1.20960   0.65
   4   0  -2  1 o  47.897     111.292     0.00    1.20586   0.00
   1   1   3  1 o  4677.201   6063.483    0.00    2.66654   0.56
   4   0  -8  1 o  16985.635  11415.370  180.00   1.13758   0.37
   4  -1  17  1 o  62537.98   62639.07    0.00    1.01865   1.09
   1   1   9  1 o  370.657    407.544     0.00    2.02997   0.03
   2   2 -18  1 o  57386.29   57575.64   180.00   1.01498   0.99
   1   1   2  5 o  140831.69  135605.64  180.00   3.22293   7.86
   2   1  10  1 o  38673.26   43050.85    0.00    1.50737   1.47
   3   1  -1  1 o  47685.53   48258.70   180.00   1.34161   1.44
   4  -1  -7  1 o  340413.16  367728.3    0.00    1.26633   9.14
   0   1   3  5 o  22075.076  21620.822  180.00   3.20797   1.22
   2   2  -9  1 o  3323.016   3467.286    0.00    1.26357   0.09
   3   1   2  1 o  798.203    793.545     0.00    1.33651   0.02
   1   1   6  1 o  79916.56   84192.19   180.00   2.36425   7.46
   4   0   4  1 o  13937.088  13060.898  180.00   1.19122   0.33
   1   1  15  1 o  5608.982   5878.450   180.00   1.49613   0.21
   2   2 -12  1 o  410.734    316.013    180.00   1.18212   0.01
   4   0  -5  1 o  195.923    165.671    180.00   1.18058   0.00
   3  -1 -14  1 o  258409.19  263683.75   0.00    1.31743   7.50
   1   0 -26  1 o  2155.228   2381.905    0.00    0.99969   0.04
   3   0 -21  1 o  88282.67   94320.78    0.00    0.99572   1.47
   3   0  21  1 o  91839.27   97655.77    0.00    0.99572   1.53
   4  -1  20  1 o  10103.956  8794.201   180.00   0.94448   0.15
   1   1  18  1 o  58460.25   58864.95   180.00   1.30516   1.67
   2   0  26  1 o  759.949    676.279     0.00    0.94134   0.01
   2   1 -26  1 o  912.169    1031.768    0.00    0.89215   0.01
   4   0  10  1 o  36396.02   31183.127   0.00    1.10179   0.74
   0   0   4  5 o  164801.48  163378.19  180.00   2.98698   1.97
   2   2 -21  1 o  71909.95   68350.88    0.00    0.93803   1.06
   1   1 -30  1 o  3864.131   3319.126    0.00    0.84415   0.05
   2   1  13  1 o  23586.592  21930.037  180.00   1.36349   0.73
   4   0   7  1 o  352292.4   347819.47   0.00    1.15356   7.85
   3  -1  28  1 o  26304.186  24995.975   0.00    0.84232   0.31
   1   0  28  1 o  25476.992  26723.469   0.00    0.93102   0.37
   5  -2  13  1 o  23313.943  27665.055  180.00   0.97616   0.37
   5  -1   6  1 o  39207.22   36449.08   180.00   1.02803   0.69
   4   0 -11  1 o  47150.93   39605.97   180.00   1.08241   0.93
   2   0 -25  1 o  48100.09   46008.24   180.00   0.97302   0.76
   5  -2  10  1 o  24356.279  21276.203   0.00    1.02509   0.43
   5  -2  16  1 o  15.479     41.270      0.00    0.92343   0.00
   4  -1 -10  1 o  28928.871  33790.602   0.00    1.19876   0.70
   4  -1  23  1 o  1597.291   2135.249    0.00    0.87577   0.02
   4   0 -14  1 o  202272.44  187489.03   0.00    1.02072   3.53
   3   1 -19  1 o  650.426    999.039     0.00    0.96866   0.01
   2   2  -6  1 o  33347.793  33824.398  180.00   1.33327   0.99
   3  -1 -17  1 o  74544.38   68991.38    0.00    1.18850   1.76
   5  -2  19  1 o  23.039     24.540      0.00    0.86989   0.00
   5  -2   7  1 o  322695.47  309667.59   0.00    1.06638   6.15
   3   0 -24  1 o  99395.69   88508.47    0.00    0.91290   1.39
   2   2 -24  1 o  103383.79  95987.60    0.00    0.86782   1.31
   4  -1 -13  1 o  38934.39   34734.543  180.00   1.12249   0.82
   3   1   8  1 o  11076.492  14379.000  180.00   1.24528   0.29
   4   0 -17  1 o  71950.44   71520.04    0.00    0.95712   1.11
   0   2   0  5 o  79845.71   92228.23   180.00   2.70663   1.57
   5  -1  12  1 o  231.178    182.294     0.00    0.95378   0.00
   5  -1   0  1 o  308451.06  318977.66   0.00    1.05692   5.77
   3   1   5  1 o  457.694    480.039     0.00    1.30234   0.01
   2   1 -29  1 o  1860.647   1529.684    0.00    0.81917   0.02
   2   1  16  1 o  699.445    1348.285    0.00    1.22981   0.02
   5  -1   3  1 o  1234.224   868.034     0.00    1.04947   0.02
   5  -1  -3  1 o  2660.326   1869.217    0.00    1.04947   0.05
   1   0 -29  1 o  1535.062   2241.898    0.00    0.90004   0.02
   5  -1   9  1 o  85.570     94.415      0.00    0.99505   0.00
   3   1 -22  1 o  22.162     27.947     180.00   0.89800   0.00
   4  -1  26  1 o  248.235    209.915     0.00    0.81321   0.00
   4   0  13  1 o  31970.803  30436.779  180.00   1.04170   0.58
   1   1 -33  1 o  1809.292   1631.828    0.00    0.77355   0.02
   5  -2   4  1 o  6212.289   6062.656   180.00   1.09592   0.13
   1   1  21  1 o  120012.17  119256.72   0.00    1.15251   2.67
   2   2 -27  1 o  4957.251   5480.139   180.00   0.80461   0.05
   1   0  31  1 o  93417.80   78311.89    0.00    0.84379   1.12
   4   0  16  1 o  1298.946   1427.957    0.00    0.97831   0.02
   0   0  30  1 o  221.469    367.466     0.00    0.88546   0.00
   5  -1  -6  1 o  23128.576  21519.246  180.00   1.02803   0.41
   4   1  -6  1 o  33937.586  31605.576  180.00   1.02803   0.60
   2   0 -28  1 o  21219.609  22588.504   0.00    0.88334   0.28
   0   2   2  5 o   0.000     760.414    180.00   2.46539   0.00
   3  -1 -20  1 o  14206.072  11717.833  180.00   1.07505   0.28
   2   2  -3  1 o  2629.877   2579.559    0.00    1.38107   0.08
   3   1 -25  1 o  61621.68   61937.78   180.00   0.83337   0.72
   4   0  19  1 o  211.684    213.471     0.00    0.91530   0.00
   3   1  11  1 o  31127.557  29146.896  180.00   1.17392   0.72
   2   1 -32  1 o  30063.564  26869.176  180.00   0.75602   0.29
   3   2 -11  1 o  24393.139  28667.080  180.00   1.00943   0.42
   3   2 -14  1 o  178987.58  177312.91   0.00    0.95884   2.76
   3   0  24  1 o  89175.24   79207.66    0.00    0.91290   1.25
   5   0  -4  1 o  9410.790   9272.484   180.00   0.95854   0.15
   2   1   1  5 o  3300.697   3532.766   180.00   2.37267   0.10
   1   2   1  5 o  15788.614  16898.795  180.00   2.37267   0.48
   2   1  19  1 o  703.551    631.922     0.00    1.11112   0.01
   4   1   0  1 o  321372.31  335537.34   0.00    1.05692   6.02
   5  -2   1  1 o  23319.666  20357.297  180.00   1.11019   0.48
   3   2  -8  1 o  14831.460  11819.007  180.00   1.05372   0.28
   5  -2  -2  1 o  187.926    170.380     0.00    1.10729   0.00
   1   1   4  5 o  2022.799   2444.710   180.00   2.35484   0.06
   4   1 -12  1 o  55.869     43.621      0.00    0.95378   0.00
   5   0   5  1 o   2.553      1.902      0.00    0.95297   0.00
   4   1 -15  1 o  5016.162   4775.710   180.00   0.90757   0.07
   5  -1  15  1 o  3835.826   3652.981   180.00   0.90757   0.05
   4   1  -3  1 o  1964.690   1375.877    0.00    1.04947   0.04
   3   2 -17  1 o  57597.04   58040.46    0.00    0.90555   0.79
   2   2 -30  1 o  317.948    277.634     0.00    0.74807   0.00
   4   1  -9  1 o   0.336      0.366      0.00    0.99505   0.00
   5  -1  -9  1 o  199.593    218.051     0.00    0.99505   0.00
   4  -1 -16  1 o  50.391     41.896      0.00    1.04430   0.00
   3   1  14  1 o  205182.72  201505.16   0.00    1.09637   4.13
   5  -1  18  1 o  33786.594  35436.43   180.00   0.85928   0.42
   4   1 -18  1 o  41839.70   43878.84   180.00   0.85928   0.52
   1   1 -36  1 o  4581.185   4753.990    0.00    0.71346   0.04
   1   0 -32  1 o  35345.40   29233.293  180.00   0.81819   0.40
   5  -2  22  1 o   0.008      0.006     180.00   0.81763   0.00
   2   0  29  1 o  283.631    270.723    180.00   0.85676   0.00
   4   0 -20  1 o  22373.619  20260.539  180.00   0.89482   0.30
   5   0  -7  1 o  262585.03  247480.66   0.00    0.93859   3.88
   3   2 -20  1 o  15990.630  18432.482  180.00   0.85225   0.20
   3  -1  31  1 o  75145.56   71787.20    0.00    0.77608   0.76
   3   1 -28  1 o  21698.479  20392.596   0.00    0.77493   0.22
   5  -1  21  1 o  65057.09   64114.18    0.00    0.81107   0.72
   4   1 -21  1 o  73299.69   72319.81    0.00    0.81107   0.81
   1   1  24  1 o  112684.28  103878.33   0.00    1.02914   2.00
   3  -1 -23  1 o  2230.870   2666.010    0.00    0.97680   0.04
   2   0 -31  1 o  105382.80  101886.72   0.00    0.80782   1.16
   1   0  34  1 o  3951.599   3116.597   180.00   0.77132   0.04
   5   0   8  1 o  11675.695  11107.060  180.00   0.92992   0.17
   0   0  33  1 o  1052.018   1159.690    0.00    0.80497   0.00
   0   1   5  5 o  8808.151   9660.610    0.00    2.18607   0.23
   5  -2  25  1 o  41953.60   38930.82   180.00   0.76795   0.42
   6  -2   8  1 o  11402.641  12115.123  180.00   0.88241   0.15
   4  -1 -19  1 o  444.347    682.163     0.00    0.96866   0.01
   5   0  -1  1 o  13024.804  21218.814  180.00   0.96804   0.20
   3   0 -27  1 o  5956.111   8932.552   180.00   0.84014   0.07
   3   0  27  1 o  5751.354   8680.230   180.00   0.84014   0.07
   5   0   2  1 o   0.286      1.040      0.00    0.96612   0.00
   3   2 -23  1 o  80.112     89.341      0.00    0.80074   0.00
   5  -1  24  1 o  64364.97   60310.29    0.00    0.76439   0.63
   2   2 -33  1 o  5584.498   4244.361    0.00    0.69761   0.05
   4   0 -23  1 o  567.241    725.370     0.00    0.83574   0.01
   5   0 -13  1 o  17241.965  21532.504  180.00   0.87531   0.22
   2   1  22  1 o  162.204    202.610    180.00   1.00794   0.00
   2   2   0  1 o  565176.5   526406.5    0.00    1.39818  18.48
   4   1   3  1 o  3189.403   2229.875    0.00    1.04947   0.06
   5  -1 -12  1 o  426.040    331.930     0.00    0.95378   0.01
   5   0 -10  1 o  23095.211  19984.482   0.00    0.91006   0.32
   4  -1  29  1 o  1099.212   1060.939    0.00    0.75680   0.01
   5  -1 -15  1 o  5983.010   5695.467   180.00   0.90757   0.08
   3   1 -31  1 o  64201.43   61546.63    0.00    0.72243   0.56
   4   1   9  1 o  86.968     93.011      0.00    0.99505   0.00
   6  -2  17  1 o  46581.96   45717.30    0.00    0.78979   0.49
   5  -2  28  1 o  21178.809  20912.436   0.00    0.72150   0.19
   6  -2  20  1 o  11416.007  11250.233  180.00   0.75368   0.11
   1   2   3  5 o  21470.621  6241.790    0.00    2.06868   0.49
   2   1   3  5 o  27628.502  8031.927   180.00   2.06868   0.64
   6  -2  14  1 o  123813.23  117325.06   0.00    0.82441   1.41
   5   0  14  1 o  139073.91  150831.34   0.00    0.86275   1.74
   6  -1   4  1 o  7006.393   7628.672   180.00   0.86254   0.09
   5  -2  -5  1 o  13.042     11.819     180.00   1.08762   0.00
   3   2  -5  1 o   1.957      1.772      0.00    1.08762   0.00
   3   2 -26  1 o  743.418    658.157     0.00    0.75209   0.01
   6  -2   5  1 o  25.491     42.573     180.00   0.90203   0.00
   3  -1  34  1 o  1590.250   2239.937   180.00   0.71858   0.01
   2   0  32  1 o  38212.98   24820.281  180.00   0.78527   0.40
   5   0  11  1 o  22559.033  30467.666  180.00   0.89905   0.31
   1   0 -35  1 o  2882.432   2522.353    0.00    0.74982   0.03
   4  -1 -22  1 o  356.888    455.828    180.00   0.89800   0.00
   6  -2  11  1 o  38180.85   33713.688  180.00   0.85590   0.47
   4   1   6  1 o  24953.453  23278.668  180.00   1.02803   0.44
   4   0  22  1 o  1390.223   1120.366   180.00   0.85500   0.02
   4   0 -26  1 o  1349.462   1279.267    0.00    0.78086   0.01
   3  -1 -26  1 o  1477.302   1693.054    0.00    0.89215   0.02
   0   2   4  5 o  109485.24  83054.88    0.00    2.00569   2.37
   2   0 -34  1 o  200.165    217.335    180.00   0.74355   0.00
   3   0 -30  1 o  622.437    599.736     0.00    0.77636   0.01
   3   0  30  1 o  1938.520   1869.056    0.00    0.77636   0.02
   3   1  17  1 o  64054.54   64729.82    0.00    1.01865   1.11
   6  -1   7  1 o  178261.45  200391.31   0.00    0.84791   2.15
   1   1  27  1 o  10287.808  9591.533   180.00   0.92808   0.15
   3   2  -2  1 o   4.454      4.044      0.00    1.10729   0.00
   3   2 -29  1 o  87.484     79.658      0.00    0.70680   0.00
   0   0  36  1 o   6.570      9.221     180.00   0.73788   0.00
   4  -1  32  1 o  42767.81   35630.36   180.00   0.70617   0.36
   5  -2  -8  1 o  22748.734  18115.986  180.00   1.05372   0.42
   2   1  25  1 o  72793.73   67893.55   180.00   0.91897   1.03
   4   2 -16  1 o  1216.104   1458.807    0.00    0.80157   0.01
   6  -1  13  1 o  12585.532  13630.558  180.00   0.80039   0.14
   5   0 -16  1 o  550.650    808.841     0.00    0.83668   0.01
   6  -2  -1  1 o  15158.380  14857.010  180.00   0.91478   0.21
   2   2   0  5 o  97393.73   79517.06   180.00   1.91388   0.96
   2   1 -35  1 o  2119.803   2252.173    0.00    0.70110   0.02
   4   2 -13  1 o  18268.670  22163.217  180.00   0.83534   0.21
   6  -2   2  1 o  451.480    403.071     0.00    0.91316   0.01
   4   1 -24  1 o  64909.14   60823.34    0.00    0.76439   0.64
   4   0  25  1 o  40931.82   36896.07   180.00   0.79865   0.44
   4   1  12  1 o   0.004      0.003      0.00    0.95378   0.00
   4  -1 -25  1 o  39839.32   39280.95   180.00   0.83337   0.46
   5   0 -19  1 o  41.471     39.216      0.00    0.79624   0.00
   6  -1   1  1 o  22961.424  22814.836  180.00   0.86944   0.29
   6  -1  -2  1 o   2.628      2.388      0.00    0.86804   0.00
   6  -2  -4  1 o  7236.795   7055.931   180.00   0.90675   0.10
   4   2 -10  1 o  18885.121  18929.861   0.00    0.86539   0.24
   3   1  20  1 o  24851.559  21764.930  180.00   0.94448   0.37
   6  -1  10  1 o  14343.091  15856.455   0.00    0.82671   0.16
   5   1 -14  1 o  121275.01  123651.41   0.00    0.79076   1.28
   2   0  35  1 o  2427.966   2626.305    0.00    0.72423   0.02
   5   0  17  1 o  49215.59   42929.40    0.00    0.82331   0.56
   5  -1 -18  1 o  52229.32   54766.61   180.00   0.85928   0.65
   6  -1  -5  1 o  16.805     17.923      0.00    0.85847   0.00
   5   1  -5  1 o  154.835    165.660     0.00    0.85847   0.00
   3   0  33  1 o  954.508    1049.444    0.00    0.72039   0.01
   3   0 -33  1 o  1341.724   1474.516    0.00    0.72039   0.01
   5  -1  27  1 o  6151.575   6854.293   180.00   0.72013   0.05
   4   1 -27  1 o  5096.476   5678.672   180.00   0.72013   0.04
   3  -1 -29  1 o  3142.086   2595.886    0.00    0.81917   0.04
   5   1 -11  1 o  33225.047  27542.127  180.00   0.81842   0.37
   3   2   1  1 o  38108.23   33016.402  180.00   1.11019   0.79
   2   2   2  5 o  38.576     33.148     180.00   1.82263   0.00
   5   0  20  1 o  14379.997  13924.870  180.00   0.78265   0.15
   6  -2  23  1 o  583.261    998.415     0.00    0.71736   0.01
   4   2  -7  1 o  212278.84  214057.61   0.00    0.88980   2.82
   4   0  28  1 o  16817.174  15042.819   0.00    0.74679   0.16
   5  -2 -11  1 o  36211.21   42581.90   180.00   1.00943   0.62
   5  -1 -21  1 o  67637.46   66912.13    0.00    0.81107   0.75
   0   3   1  5 o  9459.145   10146.458   0.00    1.78419   0.16
   1   1  30  1 o  52.289     43.255      0.00    0.84415   0.00
   6   0   0  1 o  215047.36  212292.42   0.00    0.80724   2.36
   1   0  37  1 o  1053.413   1065.809    0.00    0.71018   0.01
   5  -2 -14  1 o  178564.56  176038.81   0.00    0.95884   2.75
   2   1  28  1 o  24382.813  22701.467   0.00    0.84232   0.29
   1   1   6  5 o  76450.53   78777.18    0.00    1.76656   1.28
   5   1  -8  1 o  11808.483  12420.192  180.00   0.84151   0.14
   6  -1  -8  1 o  9773.790   10304.425  180.00   0.84151   0.12
   2   2   3  1 o  273.042    274.321     0.00    1.38107   0.01
   6  -1  19  1 o  45.118     60.167      0.00    0.73860   0.00
   6  -1  16  1 o  694.950    537.610     0.00    0.77054   0.01
   6   0  -3  1 o  184.138    206.501     0.00    0.80390   0.00
   6   0   3  1 o  284.271    318.814     0.00    0.80390   0.00
   3   1  23  1 o  15.414     19.011      0.00    0.87577   0.00
   6  -1  22  1 o  223.994    174.827    180.00   0.70581   0.00
   4   2 -19  1 o  390.044    375.374     0.00    0.76580   0.00
   4   1  15  1 o  6280.085   5978.801   180.00   0.90757   0.09
   5   1   1  1 o  17179.990  16904.197  180.00   0.86944   0.22
   4   2  -4  1 o  11172.132  10866.423  180.00   0.90675   0.15
   5   1  -2  1 o  17.839     16.056      0.00    0.86804   0.00
   7  -2  12  1 o  112.097    133.868    180.00   0.73195   0.00
   4   0 -29  1 o   1.504      1.976      0.00    0.73052   0.00
   6   0   6  1 o  19303.537  18016.982  180.00   0.79414   0.20
   6   0  -6  1 o  22146.344  20669.188  180.00   0.79414   0.23
   4   2 -22  1 o  540.457    772.718    180.00   0.72942   0.00
   4   0  31  1 o  57503.99   58855.34    0.00    0.69947   0.47
   5   1 -17  1 o  35314.09   31590.506   0.00    0.76006   0.34
   5   1   4  1 o  5648.889   6166.444   180.00   0.86254   0.07
   1   2   5  5 o  17747.123  24080.158   0.00    1.70065   0.28
   2   1   5  5 o  7709.520   10460.648   0.00    1.70065   0.12
   5   1 -20  1 o  7026.296   9248.894   180.00   0.72771   0.06
   6   0 -12  1 o  42.681     38.624     180.00   0.75839   0.00
   3   3 -15  1 o  4201.594   4062.478   180.00   0.82484   0.05
   6  -1 -14  1 o  119511.17  121905.93   0.00    0.79076   1.26
   4   1  18  1 o  52277.50   54787.63   180.00   0.85928   0.65
   3   3 -12  1 o  403.596    425.383     0.00    0.85907   0.01
   3  -1 -32  1 o  39841.42   35284.25   180.00   0.75602   0.38
   3   3 -18  1 o  56017.17   51606.79   180.00   0.78808   0.59
   5   0 -22  1 o  348.559    301.113    180.00   0.75558   0.00
   5   1 -23  1 o  438.844    521.534     0.00    0.69486   0.00
   3   2   4  1 o  10669.300  10519.529  180.00   1.09592   0.21
   4   2 -25  1 o  29991.076  27853.320  180.00   0.69349   0.24
   6  -1 -11  1 o  26504.838  21975.307  180.00   0.81842   0.30
   6  -2  -7  1 o  221039.77  224569.52   0.00    0.88980   2.94
   3   3 -21  1 o  61103.66   55359.85    0.00    0.75039   0.58
   7  -2   9  1 o  34.077     30.401     180.00   0.75010   0.00
   1   3   2  5 o  89674.34   89347.05    0.00    1.64560   1.31
   3   1   2  5 o  51327.36   51140.01   180.00   1.64560   0.75
   5   1   7  1 o  171859.25  192592.44   0.00    0.84791   2.08
   3   1  26  1 o  2575.110   2123.713    0.00    0.81321   0.03
   0   3   3  5 o  10528.798  10520.411   0.00    1.64360   0.15
   7  -3  16  1 o   3.522      5.937     180.00   0.71795   0.00
   7  -3   7  1 o  174753.97  182799.20   0.00    0.77928   1.79
   6   0   9  1 o  247.560    252.528     0.00    0.77864   0.00
   6   0  -9  1 o  224.017    228.345     0.00    0.77864   0.00
   4   1  21  1 o  69814.06   69371.76    0.00    0.81107   0.77
   5   0 -25  1 o  32494.803  34080.570  180.00   0.71585   0.28
   0   1   7  5 o  12453.921  15308.603   0.00    1.62784   0.18
   2   1  31  1 o  83620.14   80079.33    0.00    0.77608   0.85
   7  -2   0  1 o  214269.59  202593.31   0.00    0.77557   2.17
   4   2  -1  1 o  19181.799  18872.260  180.00   0.91478   0.27
   4  -1 -28  1 o  23962.656  22558.678   0.00    0.77493   0.24
   3   3 -24  1 o  43677.14   45266.86    0.00    0.71297   0.37
   1   1  33  1 o  2681.534   2432.374    0.00    0.77355   0.03
   5   0  23  1 o  609.653    599.320     0.00    0.74219   0.01
   7  -3  13  1 o  20139.820  18794.232  180.00   0.74192   0.19
   7  -2   3  1 o  202.112    168.994     0.00    0.77261   0.00
   2   2   4  5 o  77642.55   67604.54    0.00    1.61146   1.08
   7  -2  15  1 o  2171.771   2190.562   180.00   0.71043   0.02
   3   2   7  1 o  307710.41  300937.81   0.00    1.06638   5.86
   0   2   6  5 o  1132.501   1028.410    0.00    1.60398   0.02
   6  -2 -13  1 o  20834.385  25273.756  180.00   0.83534   0.24
   7  -1  -1  1 o  12019.150  16233.494  180.00   0.73833   0.11
   5  -2 -17  1 o  57037.44   56887.62    0.00    0.90555   0.79
   6   0 -18  1 o  31153.457  30164.650  180.00   0.70821   0.26
   7  -1   2  1 o   7.255     11.221     180.00   0.73748   0.00
   7  -1  11  1 o  20055.168  17135.760  180.00   0.70632   0.17
   6  -2 -10  1 o  14718.145  14760.147   0.00    0.86539   0.19
   6   0  15  1 o  2948.693   3510.203   180.00   0.73453   0.03
   6   0 -15  1 o  2295.117   2736.543   180.00   0.73453   0.02
   5  -1 -24  1 o  61112.91   57267.35    0.00    0.76439   0.60
   7  -2   6  1 o  22092.305  20517.381  180.00   0.76394   0.22
   7  -3  10  1 o  16428.598  15006.564   0.00    0.76273   0.16
   5   1  10  1 o  13758.446  15001.859   0.00    0.82671   0.16
   5   0  26  1 o  39.139     38.473      0.00    0.70295   0.00
   7  -1   5  1 o   8.616     10.784     180.00   0.73158   0.00
   2   2   6  1 o  42579.31   45451.02   180.00   1.33327   1.27
   6  -1 -17  1 o  40026.01   35800.06    0.00    0.76006   0.39
   3  -1 -35  1 o  471.742    505.903     0.00    0.70110   0.00
   7  -3   4  1 o  3703.020   3732.096   180.00   0.79059   0.04
   6   0  12  1 o   3.504      3.168     180.00   0.75839   0.00
   6  -1 -20  1 o  8743.299   11508.584  180.00   0.72771   0.08
   3   3  -9  1 o  250.611    268.580     0.00    0.88885   0.00
   3   1  29  1 o  604.458    593.155     0.00    0.75680   0.01
   5  -2 -20  1 o  10220.283  11937.481  180.00   0.85225   0.12
   7  -1  -7  1 o  124534.72  146685.83   0.00    0.72501   1.10
   4  -1 -31  1 o  66196.46   62631.58    0.00    0.72243   0.58
   7  -1   8  1 o  7387.522   7653.051   180.00   0.72099   0.06
   5   2  -9  1 o  39.713     35.462      0.00    0.75010   0.00
   5  -1 -27  1 o  4556.509   5077.865   180.00   0.72013   0.04
   3   2  10  1 o  30642.801  26308.211   0.00    1.02509   0.54
   4   2   2  1 o  24.663     21.624      0.00    0.91316   0.00
   3   3  -6  1 o  19358.225  17252.779  180.00   0.91212   0.27
   2   1  34  1 o  1189.697   1711.652   180.00   0.71858   0.01
   0   0   8  5 o  45680.17   49606.17    0.00    1.49349   0.14
   3   2   1  5 o  8850.076   9842.063   180.00   1.48966   0.11
   2   3   1  5 o  18552.543  20632.055   0.00    1.48966   0.22
   7  -2  -3  1 o  928.219    775.258     0.00    0.77261   0.01
   3   1   4  5 o   3.530      4.241     180.00   1.48521   0.00
   1   3   4  5 o  64.399     77.368      0.00    1.48521   0.00
   1   1  36  1 o  3308.125   3497.011    0.00    0.71346   0.03
   4   2   5  1 o  35.339     63.975      0.00    0.90203   0.00
   6  -2 -16  1 o  240.355    290.106     0.00    0.80157   0.00
   5   1  16  1 o  283.018    215.452     0.00    0.77054   0.00
   6   1 -10  1 o  11731.360  11011.979   0.00    0.71162   0.10
   7  -1 -10  1 o  12096.719  11378.056   0.00    0.71162   0.10
   5   1  13  1 o  18654.527  20396.666  180.00   0.80039   0.20
   5   2 -15  1 o  3328.286   3374.398   180.00   0.71043   0.03
   6   1  -1  1 o  10555.202  14297.116  180.00   0.73833   0.10
   4   3 -17  1 o  33653.996  33677.117   0.00    0.70945   0.29
   2   2   9  1 o  548.165    580.340     0.00    1.26357   0.01
   6   1   2  1 o   4.274      6.681     180.00   0.73748   0.00
   6   0  18  1 o  34264.664  33195.512  180.00   0.70821   0.29
   7  -3   1  1 o  15066.593  14097.635  180.00   0.79590   0.16
   7  -3  -2  1 o  35.428     33.160     180.00   0.79483   0.00
   4   1  24  1 o  71031.43   66550.37    0.00    0.76439   0.70
   5   2  -6  1 o  20174.357  18723.740  180.00   0.76394   0.20
   7  -2  -6  1 o  16195.528  15037.853  180.00   0.76394   0.16
   4   3 -14  1 o  103924.90  115713.41   0.00    0.73422   0.94
   3   1  32  1 o  21371.859  17670.002  180.00   0.70617   0.18
   7  -1  -4  1 o  5223.485   5648.892   180.00   0.73409   0.05
   6   1  -4  1 o  4555.501   4888.894   180.00   0.73409   0.04
   2   2  12  1 o  207.430    153.136    180.00   1.18212   0.00
   5   2 -12  1 o  105.569    126.614    180.00   0.73195   0.00
   6   1   5  1 o  32.166     40.592     180.00   0.73158   0.00
   0   3   5  5 o   0.000     13831.236  180.00   1.43999   0.00
   2   2  15  1 o  3411.730   3337.475   180.00   1.09738   0.07
   4   2   8  1 o  8430.085   8391.642   180.00   0.88241   0.11
   4   3 -11  1 o  22835.807  20596.371  180.00   0.75621   0.22
   6   1  -7  1 o  126186.53  148675.73   0.00    0.72501   1.12
   2   2  18  1 o  47520.91   47091.32   180.00   1.01498   0.82
   3   2  13  1 o  14712.379  17882.822  180.00   0.97616   0.24
   3   2   3  5 o  16472.412  15479.946   0.00    1.40486   0.17
   2   3   3  5 o  17966.053  16883.604   0.00    1.40486   0.19
   6  -1 -23  1 o  32.771     39.537      0.00    0.69486   0.00
   7  -2  -9  1 o  150.329    134.184     0.00    0.75010   0.00
   7  -1 -13  1 o  9684.084   11728.750  180.00   0.69463   0.08
   6   1 -13  1 o  10634.752  12920.235  180.00   0.69463   0.09
   6   1   8  1 o  8496.869   8786.065   180.00   0.72099   0.07
   2   2  21  1 o  87143.92   83756.90    0.00    0.93803   1.29
   4   1  27  1 o  4348.679   4848.739   180.00   0.72013   0.04
   2   1   7  5 o  18250.371  16679.795   0.00    1.39498   0.19
   1   2   7  5 o  8462.213   7733.979   180.00   1.39498   0.09
   5   2   0  1 o  212538.73  200933.61   0.00    0.77557   2.15
   1   1   8  5 o  532.549    540.357     0.00    1.39133   0.01
   4   3  -8  1 o  10015.395  9425.079   180.00   0.77430   0.10
   5   2  -3  1 o  594.138    493.513     0.00    0.77261   0.01
   2   2   6  5 o  75.794     54.583      0.00    1.37988   0.00
   5  -2 -23  1 o  1619.691   1827.633    0.00    0.80074   0.02
   3   3  -3  1 o  859.712    849.567     0.00    0.92700   0.01
   3   2  16  1 o  179.720    868.062     0.00    0.92343   0.00
   5   1  19  1 o  354.292    482.574     0.00    0.73860   0.00
   6  -2 -19  1 o  138.647    133.842     0.00    0.76580   0.00
   4   2  11  1 o  31611.018  27368.209  180.00   0.85590   0.39
   0   4   0  5 o  69353.95   54013.37    0.00    1.35332   0.34
   6   1  11  1 o  23676.176  20245.188  180.00   0.70632   0.20
   5   1  22  1 o  280.634    214.225    180.00   0.70581   0.00
   7  -2 -12  1 o  126.895    152.065    180.00   0.73195   0.00
   7  -3  -5  1 o  287.183    244.235    180.00   0.78746   0.00
   6  -2 -22  1 o  84.472     122.150    180.00   0.72942   0.00
   0   4   2  5 o  371.001    384.543    180.00   1.31987   0.00
   3   2  19  1 o  124.851    128.827     0.00    0.86989   0.00
   5  -2 -26  1 o  354.257    309.227     0.00    0.75209   0.00
   2   2  24  1 o  103118.31  91673.51    0.00    0.86782   1.30
   0   2   8  5 o  55713.96   55169.93   180.00   1.30763   0.51
   2   2  27  1 o  7283.634   8159.654   180.00   0.80461   0.08
   1   4   1  5 o  16525.693  16750.102   0.00    1.30505   0.15
   4   1   1  5 o  12573.627  12744.343  180.00   1.30505   0.12
   7  -3  -8  1 o  13759.419  12902.450  180.00   0.77430   0.14
   3   1   6  5 o  50604.25   51266.16    0.00    1.29811   0.46
   1   3   6  5 o  49103.98   49746.36   180.00   1.29811   0.45
   5   2   3  1 o  621.457    515.188     0.00    0.77261   0.01
   0   1   9  5 o  9574.478   10053.340  180.00   1.28934   0.09
   4   2  14  1 o  134894.52  127649.11   0.00    0.82441   1.54
   5   2   6  1 o  18333.658  17006.168  180.00   0.76394   0.18
   2   3   5  5 o  9779.631   15127.455  180.00   1.27127   0.09
   3   2   5  5 o  5924.843   9164.743    0.00    1.27127   0.05
   7  -2 -15  1 o  3728.229   3781.830   180.00   0.71043   0.03
   4   2  17  1 o  38917.77   38668.75    0.00    0.78979   0.41
   3   2  22  1 o  401.988    323.055    180.00   0.81763   0.00
   4   3  -5  1 o  183.239    156.805    180.00   0.78746   0.00
   5  -2 -29  1 o  374.370    345.157     0.00    0.70680   0.00
   3   3   0  1 o  230493.55  254086.14   0.00    0.93212   3.36
   7  -3 -11  1 o  27359.641  24708.207  180.00   0.75621   0.26
   3   3   2  5 o  35901.85   48846.51    0.00    1.24778   0.30
   1   4   3  5 o  13279.457  17373.900  180.00   1.24690   0.11
   4   1   3  5 o  11790.948  15426.502  180.00   1.24690   0.10
   0   3   7  5 o  7222.691   13192.680  180.00   1.23998   0.06
   5   2   9  1 o   7.206      6.439      0.00    0.75010   0.00
   0   4   4  5 o  41290.64   46149.49   180.00   1.23270   0.34
   2   2  30  1 o  15.955     13.843     180.00   0.74807   0.00
   6  -2 -25  1 o  28500.309  26246.896  180.00   0.69349   0.23
   4   3  -2  1 o  211.593    198.070    180.00   0.79483   0.00
   3   2  25  1 o  52458.70   49696.21   180.00   0.76795   0.52
   4   2   0  5 o  49918.02   49946.36   180.00   1.21044   0.20
   2   4   0  5 o  56269.95   56302.19    0.00    1.21044   0.22
   7  -3 -14  1 o  97909.96   108807.29   0.00    0.73422   0.89
   2   4   2  5 o  19.478     17.170      0.00    1.18634   0.00
   4   2   2  5 o  89.497     78.890      0.00    1.18634   0.00
   5   2  12  1 o  92.287     111.604    180.00   0.73195   0.00
   2   2   8  5 o  50204.64   43928.32   180.00   1.17742   0.37
   4   2  20  1 o  14644.156  15076.388  180.00   0.75368   0.14
   3   3   4  5 o  623.267    603.548    180.00   1.17335   0.00
   2   1   9  5 o  10229.729  15591.346  180.00   1.16402   0.07
   1   2   9  5 o  10364.036  15796.042  180.00   1.16402   0.08
   2   2  33  1 o  2226.990   1637.947    0.00    0.69761   0.02
   3   2  28  1 o  15215.590  14502.409   0.00    0.72150   0.13
   3   3   3  1 o  351.343    344.180     0.00    0.92700   0.01
   4   3   1  1 o  19661.051  18219.191  180.00   0.79590   0.21
   4   1   5  5 o  10913.223  10511.789   0.00    1.15067   0.08
   1   4   5  5 o  12173.199  11725.429  180.00   1.15067   0.09
   4   2  23  1 o  77.619     163.586     0.00    0.71736   0.00
   1   1  10  5 o  49253.75   39395.87   180.00   1.14052   0.35
   5   2  15  1 o  3427.826   3514.087   180.00   0.71043   0.03
   3   2   7  5 o  14496.787  16395.018  180.00   1.12731   0.10
   2   3   7  5 o  9548.869   10799.232  180.00   1.12731   0.07
   7  -3 -17  1 o  36443.04   36492.14    0.00    0.70945   0.31
   3   1   8  5 o   1.331      1.431      0.00    1.12538   0.00
   1   3   8  5 o  24.275     26.109     180.00   1.12538   0.00
   2   4   4  5 o  50442.59   43217.96   180.00   1.12183   0.34
   4   2   4  5 o  47758.41   40918.17    0.00    1.12183   0.32
   0   4   6  5 o  1069.468   801.766     0.00    1.11930   0.01
   3   3   6  1 o  34265.633  30354.604  180.00   0.91212   0.48
   4   3   4  1 o  6035.408   6189.809   180.00   0.79059   0.06
   0   2  10  5 o  50.601     48.969     180.00   1.09303   0.00
   3   4   1  5 o  15840.646  11689.396   0.00    1.07824   0.10
   0   5   1  5 o  16140.829  11910.915  180.00   1.07824   0.10
   4   3   1  5 o  17142.645  12650.194   0.00    1.07824   0.11
   3   3   6  5 o  44633.89   35845.37   180.00   1.07431   0.28
   4   3   7  1 o  168930.72  183291.91   0.00    0.77928   1.73
   0   3   9  5 o  16513.770  13764.324   0.00    1.06932   0.10
   0   1  11  5 o  10790.067  10579.867  180.00   1.06495   0.07
   5   1   2  5 o  46536.95   39085.40   180.00   1.04525   0.27
   1   5   2  5 o  37340.36   31361.244  180.00   1.04525   0.22
   4   3   3  5 o  11646.861  9801.495    0.00    1.04474   0.07
   3   4   3  5 o  13643.303  11481.606  180.00   1.04474   0.08
   0   5   3  5 o  11077.406  9322.257   180.00   1.04474   0.07
   1   4   7  5 o  12604.791  12400.861   0.00    1.04066   0.07
   4   1   7  5 o  13973.840  13747.781   0.00    1.04066   0.08
   4   2   6  5 o  202.718    177.853    180.00   1.03434   0.00
   2   4   6  5 o  44.119     38.708     180.00   1.03434   0.00
   2   2  10  5 o   2.971      3.124     180.00   1.01351   0.00
   3   3   9  1 o  127.237    133.948     0.00    0.88885   0.00
   0   4   8  5 o  29012.953  31451.916   0.00    1.00284   0.16
   4   3  10  1 o  17795.355  16251.406   0.00    0.76273   0.17
   5   2   1  5 o  14310.038  15326.016  180.00   1.00168   0.08
   2   5   1  5 o  10102.343  10819.587  180.00   1.00168   0.05
   5   1   4  5 o  47.230     51.665     180.00   1.00033   0.00
   1   5   4  5 o   2.318      2.536      0.00    1.00033   0.00
   0   0  12  5 o  20896.400  23105.457  180.00   0.99566   0.03
   3   2   9  5 o  8716.686   10849.380  180.00   0.99452   0.05
   2   3   9  5 o  7799.905   9708.288    0.00    0.99452   0.04
   1   2  11  5 o  2093.902   10695.604   0.00    0.99100   0.01
   2   1  11  5 o  2862.906   14623.653  180.00   0.99100   0.02
   3   4   5  5 o  6591.749   11393.893  180.00   0.98616   0.03
   4   3   5  5 o  7984.646   13801.526  180.00   0.98616   0.04
   0   5   5  5 o  7926.024   13700.196   0.00    0.98616   0.04
   3   1  10  5 o  36579.48   36823.96   180.00   0.97975   0.19
   1   3  10  5 o  25432.377  25602.363   0.00    0.97975   0.13
   2   5   3  5 o  12557.220  13605.494  180.00   0.97465   0.06
   5   2   3  5 o  12708.768  13769.695   0.00    0.97465   0.07
   3   3   8  5 o  190.181    258.232     0.00    0.97010   0.00
   3   3  12  1 o  302.817    320.310     0.00    0.85907   0.00
   4   3  13  1 o  14523.453  13534.372  180.00   0.74192   0.13
   1   1  12  5 o   1.349      2.817      0.00    0.96359   0.00
   4   3  16  1 o  92.476     200.831     0.00    0.71795   0.00
   4   4   0  5 o  22856.846  22375.158   0.00    0.95694   0.06
   4   4  -3  1 o  42.180     28.749      0.00    0.69692   0.00
   3   3  15  1 o  2905.741   2787.479   180.00   0.82484   0.03
   4   4   2  5 o   2.338      1.892     180.00   0.94489   0.00
   2   4   8  5 o  27551.043  24741.994   0.00    0.94037   0.13
   4   2   8  5 o  29283.875  26298.174  180.00   0.94037   0.14
   1   5   6  5 o  29516.041  27630.764   0.00    0.93681   0.14
   5   1   6  5 o  29116.775  27256.988   0.00    0.93681   0.14
   0   2  12  5 o  32503.654  30267.977   0.00    0.93444   0.15
   1   4   9  5 o  8904.808   8760.648    0.00    0.93350   0.04
   4   1   9  5 o  9944.194   9783.213   180.00   0.93350   0.05
   0   3  11  5 o  11748.881  11888.146   0.00    0.93058   0.05
   5   2   5  5 o  10284.198  11333.957   0.00    0.92657   0.05
   2   5   5  5 o  7550.500   8321.218    0.00    0.92657   0.03
   4   4   0  1 o  149719.28  142218.34   0.00    0.69909   1.23
   3   3  18  1 o  34527.699  33045.117  180.00   0.78808   0.36
   3   3  21  1 o  58162.76   53531.39    0.00    0.75039   0.55
   5   3   2  5 o  29203.781  27862.561   0.00    0.91736   0.13
   3   5   2  5 o  26307.307  25099.076  180.00   0.91736   0.12
   3   3  24  1 o  43695.11   47002.13    0.00    0.71297   0.37
   3   4   7  5 o  11273.025  10601.454   0.00    0.91425   0.05
   0   5   7  5 o  9508.899   8942.436    0.00    0.91425   0.04
   4   3   7  5 o  9375.525   8817.001   180.00   0.91425   0.04
   4   4   4  5 o  26430.797  23367.709  180.00   0.91131   0.12
   0   1  13  5 o  9548.310   9683.718    0.00    0.90610   0.04
   0   6   0  5 o  12859.479  21224.666  180.00   0.90221   0.03
   0   4  10  5 o  64.592     59.150     180.00   0.89567   0.00
   0   6   2  5 o   2.793      3.116     180.00   0.89210   0.00
   6   1   1  5 o  8562.834   11270.894  180.00   0.88748   0.04
   1   6   1  5 o  5979.137   7870.084   180.00   0.88748   0.03
   3   5   4  5 o  115.789    177.721    180.00   0.88654   0.00
   5   3   4  5 o  20.585     31.596      0.00    0.88654   0.00
   2   2  12  5 o  23971.502  25477.248   0.00    0.88328   0.10
   3   2  11  5 o  4293.519   11306.168   0.00    0.88002   0.02
   2   3  11  5 o  3072.406   8090.587    0.00    0.88002   0.01
   3   3  10  5 o  14653.813  23109.400   0.00    0.87212   0.06
   1   6   3  5 o  8940.563   8236.305    0.00    0.86852   0.04
   6   1   3  5 o  10049.680  9258.042   180.00   0.86852   0.04
   2   5   7  5 o  12499.313  12073.223   0.00    0.86617   0.05
   5   2   7  5 o  9439.872   9118.086   180.00   0.86617   0.04
   5   1   8  5 o  25.230     25.552      0.00    0.86529   0.00
   1   5   8  5 o   1.238      1.254     180.00   0.86529   0.00
   0   6   4  5 o  20141.145  21513.154   0.00    0.86367   0.08
   4   4   3  1 o  11.608      7.796     180.00   0.69692   0.00
   4   4   6  5 o   4.546      4.939      0.00    0.86252   0.00
   1   3  12  5 o   0.172      0.183     180.00   0.86066   0.00
   3   1  12  5 o   0.009      0.010      0.00    0.86066   0.00
   2   1  13  5 o  11497.390  11966.958   0.00    0.85923   0.05
   1   2  13  5 o  8436.659   8781.233    0.00    0.85923   0.03
   2   6   0  5 o  25593.676  22102.064  180.00   0.85591   0.05
   6   2   0  5 o  29710.947  25657.650  180.00   0.85591   0.06
   2   4  10  5 o   2.245      3.116      0.00    0.85032   0.00
   4   2  10  5 o  10.317     14.318      0.00    0.85032   0.00
   6   2   2  5 o   2.033      2.253      0.00    0.84726   0.00
   2   6   2  5 o  19.330     21.421     180.00   0.84726   0.00
   5   4   1  5 o  10083.362  8640.299    0.00    0.84330   0.04
   4   5   1  5 o  9235.089   7913.427   180.00   0.84330   0.04
   5   3   6  5 o  19185.377  21990.939  180.00   0.84142   0.07
   3   5   6  5 o  19310.482  22134.389   0.00    0.84142   0.07
   0   5   9  5 o  5843.306   11096.200  180.00   0.83902   0.02
   3   4   9  5 o  5157.653   9794.170    0.00    0.83902   0.02
   4   3   9  5 o  5649.671   10728.501   0.00    0.83902   0.02
   4   1  11  5 o  6580.228   9559.059   180.00   0.83690   0.02
   1   4  11  5 o  5649.479   8206.972   180.00   0.83690   0.02
   6   1   5  5 o  10627.344  10921.079   0.00    0.83398   0.04
   1   6   5  5 o  8813.573   9057.188    0.00    0.83398   0.03
   1   1  14  5 o  20622.576  21343.713   0.00    0.83297   0.08
   5   4   3  5 o  6936.647   7758.118   180.00   0.82698   0.03
   4   5   3  5 o  7257.784   8117.278   180.00   0.82698   0.03
   2   6   4  5 o  25477.465  20741.607   0.00    0.82280   0.09
   6   2   4  5 o  27261.334  22193.920   0.00    0.82280   0.10
   0   6   6  5 o  11.197      8.376      0.00    0.82180   0.00
   0   3  13  5 o  11829.424  9874.757   180.00   0.81896   0.04
   0   2  14  5 o  40.552     33.999     180.00   0.81392   0.00
   4   4   8  5 o  20569.297  22468.018   0.00    0.80573   0.07
   6   3   1  5 o  7813.290   8689.760    0.00    0.80513   0.03
   3   6   1  5 o  9227.194   10262.284  180.00   0.80513   0.03
   0   4  12  5 o  16480.049  19936.939  180.00   0.80199   0.06
   2   5   9  5 o  6637.173   7741.727   180.00   0.80140   0.02
   5   2   9  5 o  6323.434   7375.775   180.00   0.80140   0.02
   5   4   5  5 o  9937.310   9550.346   180.00   0.79700   0.03
   4   5   5  5 o  8910.017   8563.040    0.00    0.79700   0.03
   5   1  10  5 o  18553.822  17318.928  180.00   0.79361   0.06
   1   5  10  5 o  22324.076  20838.232  180.00   0.79361   0.08
   6   3   3  5 o  9805.458   10032.361   0.00    0.79089   0.03
   3   6   3  5 o  8475.725   8671.859    0.00    0.79089   0.03
   6   1   7  5 o  7858.157   7484.677    0.00    0.78912   0.03
   1   6   7  5 o  9691.827   9231.201   180.00   0.78912   0.03
   5   3   8  5 o  18.816     17.091     180.00   0.78845   0.00
   3   5   8  5 o  105.837    96.133      0.00    0.78845   0.00
   0   1  15  5 o  8787.108   7642.824    0.00    0.78804   0.03
   6   2   6  5 o   9.132      6.200     180.00   0.78635   0.00
   2   6   6  5 o  86.828     58.951      0.00    0.78635   0.00
   3   3  12  5 o   3.158      2.171      0.00    0.78495   0.00
   2   3  13  5 o  8259.938   7158.003   180.00   0.78386   0.03
   3   2  13  5 o  11248.105  9747.534    0.00    0.78386   0.04
   2   2  14  5 o   2.264      2.406     180.00   0.77944   0.00
   0   6   8  5 o  24988.037  19995.387  180.00   0.77224   0.08
   0   7   1  5 o  9976.328   7834.921    0.00    0.77171   0.03
   2   4  12  5 o  17342.559  15454.930  180.00   0.76895   0.06
   4   2  12  5 o  18971.760  16906.789   0.00    0.76895   0.06
   3   4  11  5 o  8894.901   8547.744   180.00   0.76679   0.03
   4   3  11  5 o  8608.648   8272.657    0.00    0.76679   0.03
   0   5  11  5 o  8945.663   8596.529   180.00   0.76679   0.03
   3   6   5  5 o  9934.226   9359.980    0.00    0.76454   0.03
   6   3   5  5 o  7386.854   6959.858   180.00   0.76454   0.02
   1   3  14  5 o  17529.902  16129.126  180.00   0.76377   0.06
   3   1  14  5 o  22484.098  20687.416   0.00    0.76377   0.07
   5   5   2  5 o  18556.127  16488.213  180.00   0.75934   0.06
   7   1   2  5 o  20034.809  17802.080  180.00   0.75934   0.06
   1   7   2  5 o  18398.049  16347.753   0.00    0.75934   0.06
   0   7   3  5 o  9422.831   8382.733    0.00    0.75915   0.03
   5   4   7  5 o  7891.878   7671.173    0.00    0.75757   0.02
   4   5   7  5 o  8774.268   8528.886    0.00    0.75757   0.03
   2   1  15  5 o  9279.654   8773.511    0.00    0.75662   0.03
   1   2  15  5 o  9988.601   9443.785   180.00   0.75662   0.03
   4   1  13  5 o  8879.402   8319.764    0.00    0.75292   0.03
   1   4  13  5 o  7801.672   7309.955   180.00   0.75292   0.02
   6   4   0  5 o  19544.994  17691.281   0.00    0.75069   0.03
   4   6   0  5 o  20006.656  18109.152  180.00   0.75069   0.03
   4   4  10  5 o   0.526      0.469     180.00   0.74691   0.00
   0   0  16  5 o  18025.205  15848.966   0.00    0.74674   0.01
   6   4   2  5 o  43.923     38.324      0.00    0.74483   0.00
   4   6   2  5 o   9.737      8.496      0.00    0.74483   0.00
   6   2   8  5 o  15665.295  15939.645  180.00   0.74261   0.05
   2   6   8  5 o  16890.926  17186.748  180.00   0.74261   0.05
   7   2   1  5 o  7578.870   6961.361   180.00   0.74213   0.02
   2   7   1  5 o  9169.068   8421.995    0.00    0.74213   0.03
   5   5   4  5 o  14.359     12.206      0.00    0.74158   0.00
   7   1   4  5 o  159.933    135.946     0.00    0.74158   0.00
   1   7   4  5 o  46.671     39.671     180.00   0.74158   0.00
   1   6   9  5 o  6402.757   9110.438   180.00   0.73921   0.02
   6   1   9  5 o  5722.742   8142.855   180.00   0.73921   0.02
   2   5  11  5 o  5084.861   7955.131   180.00   0.73776   0.01
   5   2  11  5 o  4006.517   6268.090    0.00    0.73776   0.01
   0   7   5  5 o  4374.225   7112.006   180.00   0.73575   0.01
   3   5  10  5 o  16291.548  17115.332  180.00   0.73308   0.05
   5   3  10  5 o  14902.780  15656.338   0.00    0.73308   0.04
   1   1  16  5 o  56.299     60.595     180.00   0.73293   0.00
   7   2   3  5 o  5747.665   7718.902    0.00    0.73094   0.02
   2   7   3  5 o  5422.076   7281.648    0.00    0.73094   0.02
   6   3   7  5 o  5997.947   8807.125   180.00   0.72954   0.02
   3   6   7  5 o  4553.014   6685.445   180.00   0.72954   0.01
   0   3  15  5 o  5582.817   8131.420   180.00   0.72869   0.02
   6   4   4  5 o  11993.046  16347.452  180.00   0.72804   0.03
   4   6   4  5 o  12121.177  16522.113   0.00    0.72804   0.03
   5   1  12  5 o   0.186      0.241      0.00    0.72624   0.00
   1   5  12  5 o   0.009      0.012     180.00   0.72624   0.00
   0   4  14  5 o  55.200     52.770     180.00   0.72187   0.00
   0   6  10  5 o   0.699      0.824     180.00   0.72000   0.00
   0   2  16  5 o  13550.000  16249.319  180.00   0.71985   0.04
   5   5   6  5 o  16733.543  15601.503   0.00    0.71457   0.05
   1   7   6  5 o  16742.217  15609.597  180.00   0.71457   0.05
   7   1   6  5 o  16654.191  15527.518   0.00    0.71457   0.05
   4   5   9  5 o  7885.133   8235.938   180.00   0.71309   0.02
   5   4   9  5 o  8061.023   8419.654    0.00    0.71309   0.02
   2   7   5  5 o  7949.986   8081.257   180.00   0.70999   0.02
   7   2   5  5 o  6371.615   6476.823    0.00    0.70999   0.02
   3   3  14  5 o  15186.446  14981.084  180.00   0.70937   0.04
   3   7   2  5 o  23079.279  17631.764   0.00    0.70582   0.06
   7   3   2  5 o  17475.656  13350.788   0.00    0.70582   0.05
   0   7   7  5 o  9416.822   7756.039   180.00   0.70440   0.03
   2   3  15  5 o  7107.768   6651.489   180.00   0.70363   0.02
   3   2  15  5 o  7132.770   6674.887   180.00   0.70363   0.02
   4   6   6  5 o  23.809     24.475     180.00   0.70243   0.00
   6   4   6  5 o  107.403    110.407    180.00   0.70243   0.00
   4   3  13  5 o  6201.125   6844.718   180.00   0.70065   0.02
   3   4  13  5 o  6565.886   7247.336   180.00   0.70065   0.02
   0   5  13  5 o  6402.512   7067.007    0.00    0.70065   0.02
   4   2  14  5 o  18.723     13.453      0.00    0.69749   0.00
   2   4  14  5 o   4.075      2.928      0.00    0.69749   0.00
   0   1  17  5 o  10112.174  7434.584   180.00   0.69697   0.03
   2   6  10  5 o   5.900      5.959     180.00   0.69580   0.00
   6   2  10  5 o   0.621      0.627      0.00    0.69580   0.00
   2   2  16  5 o  13416.646  14806.933  180.00   0.69567   0.04
_reflns_number_total                   778
_reflns_limit_h_min                    0
_reflns_limit_h_max                    13
_reflns_limit_k_min                    -6
_reflns_limit_k_max                    12
_reflns_limit_l_min                    -61
_reflns_limit_l_max                    61
_reflns_d_resolution_high              0.693
_reflns_d_resolution_low               8.855
#--eof--eof--eof--eof--eof--eof--eof--eof--eof--eof--eof--eof--eof--eof--eof--#
